# Supplementary material for: Comprehensive evaluation of breast cancer immunotherapy and tumor microenvironment characterization based on interleukin genes-related risk model
Source: Sci Rep. 2022 Nov 28;12:20524. doi: 10.1038/s41598-022-25059-8 (PMC9705306; doi:10.1038/s41598-022-25059-8)
Supplement: Supplementary file 6 — Supplementary Table S1. [file 41598_2022_25059_MOESM6_ESM.xlsx]

## Sheet: IL genes
Gene Symbol	Description	Category	Gifts	GC Id	Relevance score	GeneCards Link
IL6	Interleukin 6	Protein Coding	48	GC07P022725	82.465	https://www.genecards.org/cgi-bin/carddisp.pl?gene=IL6
IL2RA	Interleukin 2 Receptor Subunit Alpha	Protein Coding	49	GC10M006010	79.7217	https://www.genecards.org/cgi-bin/carddisp.pl?gene=IL2RA
IL1B	Interleukin 1 Beta	Protein Coding	46	GC02M112829	67.8057	https://www.genecards.org/cgi-bin/carddisp.pl?gene=IL1B
IL1RN	Interleukin 1 Receptor Antagonist	Protein Coding	48	GC02P119865	64.0064	https://www.genecards.org/cgi-bin/carddisp.pl?gene=IL1RN
IL6R	Interleukin 6 Receptor	Protein Coding	48	GC01P154405	62.6455	https://www.genecards.org/cgi-bin/carddisp.pl?gene=IL6R
IL10	Interleukin 10	Protein Coding	46	GC01M206767	60.9817	https://www.genecards.org/cgi-bin/carddisp.pl?gene=IL10
IL2	Interleukin 2	Protein Coding	44	GC04M122451	54.2895	https://www.genecards.org/cgi-bin/carddisp.pl?gene=IL2
IL4	Interleukin 4	Protein Coding	44	GC05P132673	53.0155	https://www.genecards.org/cgi-bin/carddisp.pl?gene=IL4
IL1A	Interleukin 1 Alpha	Protein Coding	43	GC02M112773	50.3254	https://www.genecards.org/cgi-bin/carddisp.pl?gene=IL1A
IL2RB	Interleukin 2 Receptor Subunit Beta	Protein Coding	48	GC22M037125	49.0305	https://www.genecards.org/cgi-bin/carddisp.pl?gene=IL2RB
IL1R1	Interleukin 1 Receptor Type 1	Protein Coding	45	GC02P102136	47.9691	https://www.genecards.org/cgi-bin/carddisp.pl?gene=IL1R1
IL18	Interleukin 18	Protein Coding	42	GC11M112143	45.6138	https://www.genecards.org/cgi-bin/carddisp.pl?gene=IL18
IL12B	Interleukin 12B	Protein Coding	43	GC05M159314	44.8298	https://www.genecards.org/cgi-bin/carddisp.pl?gene=IL12B
IL12RB1	Interleukin 12 Receptor Subunit Beta 1	Protein Coding	44	GC19M018058	43.6937	https://www.genecards.org/cgi-bin/carddisp.pl?gene=IL12RB1
IL13	Interleukin 13	Protein Coding	42	GC05P132656	43.1189	https://www.genecards.org/cgi-bin/carddisp.pl?gene=IL13
IL17A	Interleukin 17A	Protein Coding	41	GC06P052186	40.2086	https://www.genecards.org/cgi-bin/carddisp.pl?gene=IL17A
IL2RG	Interleukin 2 Receptor Subunit Gamma	Protein Coding	46	GC0XM071108	39.8146	https://www.genecards.org/cgi-bin/carddisp.pl?gene=IL2RG
IL5	Interleukin 5	Protein Coding	44	GC05M132541	39.5085	https://www.genecards.org/cgi-bin/carddisp.pl?gene=IL5
IL4R	Interleukin 4 Receptor	Protein Coding	47	GC16P027501	38.9816	https://www.genecards.org/cgi-bin/carddisp.pl?gene=IL4R
IL3	Interleukin 3	Protein Coding	42	GC05P132060	37.4161	https://www.genecards.org/cgi-bin/carddisp.pl?gene=IL3
IL7	Interleukin 7	Protein Coding	40	GC08M078689	35.9486	https://www.genecards.org/cgi-bin/carddisp.pl?gene=IL7
IL15	Interleukin 15	Protein Coding	40	GC04P141636	35.8126	https://www.genecards.org/cgi-bin/carddisp.pl?gene=IL15
IL6ST	Interleukin 6 Cytokine Family Signal Transducer	Protein Coding	47	GC05M055935	35.3789	https://www.genecards.org/cgi-bin/carddisp.pl?gene=IL6ST
IL1RAPL2	Interleukin 1 Receptor Accessory Protein Like 2	Protein Coding	38	GC0XP104566	34.5722	https://www.genecards.org/cgi-bin/carddisp.pl?gene=IL1RAPL2
IL1RAP	Interleukin 1 Receptor Accessory Protein	Protein Coding	44	GC03P190514	32.839	https://www.genecards.org/cgi-bin/carddisp.pl?gene=IL1RAP
IL1R2	Interleukin 1 Receptor Type 2	Protein Coding	45	GC02P101991	32.5079	https://www.genecards.org/cgi-bin/carddisp.pl?gene=IL1R2
IL18R1	Interleukin 18 Receptor 1	Protein Coding	42	GC02P102311	32.3415	https://www.genecards.org/cgi-bin/carddisp.pl?gene=IL18R1
IL7R	Interleukin 7 Receptor	Protein Coding	46	GC05P035852	32.2693	https://www.genecards.org/cgi-bin/carddisp.pl?gene=IL7R
IL23A	Interleukin 23 Subunit Alpha	Protein Coding	37	GC12P056961	31.7482	https://www.genecards.org/cgi-bin/carddisp.pl?gene=IL23A
IL11	Interleukin 11	Protein Coding	40	GC19M055364	31.6723	https://www.genecards.org/cgi-bin/carddisp.pl?gene=IL11
IL36RN	Interleukin 36 Receptor Antagonist	Protein Coding	40	GC02P119864	31.1604	https://www.genecards.org/cgi-bin/carddisp.pl?gene=IL36RN
IRAK4	Interleukin 1 Receptor Associated Kinase 4	Protein Coding	46	GC12P043758	30.4617	https://www.genecards.org/cgi-bin/carddisp.pl?gene=IRAK4
IL12A	Interleukin 12A	Protein Coding	43	GC03P159988	29.9395	https://www.genecards.org/cgi-bin/carddisp.pl?gene=IL12A
IL1RL1	Interleukin 1 Receptor Like 1	Protein Coding	41	GC02P102294	29.6336	https://www.genecards.org/cgi-bin/carddisp.pl?gene=IL1RL1
IL5RA	Interleukin 5 Receptor Subunit Alpha	Protein Coding	45	GC03M003066	28.7805	https://www.genecards.org/cgi-bin/carddisp.pl?gene=IL5RA
IL23R	Interleukin 23 Receptor	Protein Coding	44	GC01P067138	28.5616	https://www.genecards.org/cgi-bin/carddisp.pl?gene=IL23R
IL11RA	Interleukin 11 Receptor Subunit Alpha	Protein Coding	45	GC09P038843	28.3913	https://www.genecards.org/cgi-bin/carddisp.pl?gene=IL11RA
IL1RL2	Interleukin 1 Receptor Like 2	Protein Coding	41	GC02P102186	28.1372	https://www.genecards.org/cgi-bin/carddisp.pl?gene=IL1RL2
IL13RA2	Interleukin 13 Receptor Subunit Alpha 2	Protein Coding	39	GC0XM115003	28.0558	https://www.genecards.org/cgi-bin/carddisp.pl?gene=IL13RA2
IL16	Interleukin 16	Protein Coding	40	GC15P081159	27.9191	https://www.genecards.org/cgi-bin/carddisp.pl?gene=IL16
IL15RA	Interleukin 15 Receptor Subunit Alpha	Protein Coding	40	GC10M005943	27.7835	https://www.genecards.org/cgi-bin/carddisp.pl?gene=IL15RA
IL9	Interleukin 9	Protein Coding	42	GC05M135891	27.783	https://www.genecards.org/cgi-bin/carddisp.pl?gene=IL9
IRAK1	Interleukin 1 Receptor Associated Kinase 1	Protein Coding	48	GC0XM154010	27.6762	https://www.genecards.org/cgi-bin/carddisp.pl?gene=IRAK1
IL10RA	Interleukin 10 Receptor Subunit Alpha	Protein Coding	44	GC11P117987	27.1776	https://www.genecards.org/cgi-bin/carddisp.pl?gene=IL10RA
IL13RA1	Interleukin 13 Receptor Subunit Alpha 1	Protein Coding	41	GC0XP118727	27.1197	https://www.genecards.org/cgi-bin/carddisp.pl?gene=IL13RA1
IL33	Interleukin 33	Protein Coding	38	GC09P006255	27.0682	https://www.genecards.org/cgi-bin/carddisp.pl?gene=IL33
IL12RB2	Interleukin 12 Receptor Subunit Beta 2	Protein Coding	43	GC01P067307	26.4239	https://www.genecards.org/cgi-bin/carddisp.pl?gene=IL12RB2
IL27	Interleukin 27	Protein Coding	37	GC16M028623	26.1791	https://www.genecards.org/cgi-bin/carddisp.pl?gene=IL27
IL37	Interleukin 37	Protein Coding	37	GC02P119862	25.7791	https://www.genecards.org/cgi-bin/carddisp.pl?gene=IL37
IL22	Interleukin 22	Protein Coding	40	GC12M068248	25.5722	https://www.genecards.org/cgi-bin/carddisp.pl?gene=IL22
IL17RA	Interleukin 17 Receptor A	Protein Coding	44	GC22P017836	25.4403	https://www.genecards.org/cgi-bin/carddisp.pl?gene=IL17RA
IL21	Interleukin 21	Protein Coding	41	GC04M122612	24.9441	https://www.genecards.org/cgi-bin/carddisp.pl?gene=IL21
IL3RA	Interleukin 3 Receptor Subunit Alpha	Protein Coding	42	GC0XP001336	24.7212	https://www.genecards.org/cgi-bin/carddisp.pl?gene=IL3RA
IL17F	Interleukin 17F	Protein Coding	41	GC06M059406	24.3973	https://www.genecards.org/cgi-bin/carddisp.pl?gene=IL17F
IL18RAP	Interleukin 18 Receptor Accessory Protein	Protein Coding	38	GC02P102418	24.3592	https://www.genecards.org/cgi-bin/carddisp.pl?gene=IL18RAP
IL10RB	Interleukin 10 Receptor Subunit Beta	Protein Coding	44	GC21P033266	24.2865	https://www.genecards.org/cgi-bin/carddisp.pl?gene=IL10RB
IL36G	Interleukin 36 Gamma	Protein Coding	37	GC02P112973	24.0821	https://www.genecards.org/cgi-bin/carddisp.pl?gene=IL36G
LIF	LIF Interleukin 6 Family Cytokine	Protein Coding	41	GC22M030240	23.5028	https://www.genecards.org/cgi-bin/carddisp.pl?gene=LIF
IL1F10	Interleukin 1 Family Member 10	Protein Coding	38	GC02P113067	23.3912	https://www.genecards.org/cgi-bin/carddisp.pl?gene=IL1F10
IL9R	Interleukin 9 Receptor	Protein Coding	36	GC0XP155997	23.2244	https://www.genecards.org/cgi-bin/carddisp.pl?gene=IL9R
IL21R	Interleukin 21 Receptor	Protein Coding	41	GC16P027504	22.8455	https://www.genecards.org/cgi-bin/carddisp.pl?gene=IL21R
IL36B	Interleukin 36 Beta	Protein Coding	33	GC02M113022	22.2724	https://www.genecards.org/cgi-bin/carddisp.pl?gene=IL36B
IL22RA1	Interleukin 22 Receptor Subunit Alpha 1	Protein Coding	38	GC01M024119	21.2404	https://www.genecards.org/cgi-bin/carddisp.pl?gene=IL22RA1
IL17RC	Interleukin 17 Receptor C	Protein Coding	40	GC03P009917	21.1944	https://www.genecards.org/cgi-bin/carddisp.pl?gene=IL17RC
IL20	Interleukin 20	Protein Coding	38	GC01P206866	21.1495	https://www.genecards.org/cgi-bin/carddisp.pl?gene=IL20
IL22RA2	Interleukin 22 Receptor Subunit Alpha 2	Protein Coding	40	GC06M137143	21.1456	https://www.genecards.org/cgi-bin/carddisp.pl?gene=IL22RA2
IL20RA	Interleukin 20 Receptor Subunit Alpha	Protein Coding	37	GC06M136999	20.889	https://www.genecards.org/cgi-bin/carddisp.pl?gene=IL20RA
IL18BP	Interleukin 18 Binding Protein	Protein Coding	40	GC11P071998	20.8576	https://www.genecards.org/cgi-bin/carddisp.pl?gene=IL18BP
IL1RAPL1	Interleukin 1 Receptor Accessory Protein Like 1	Protein Coding	42	GC0XP028605	20.6687	https://www.genecards.org/cgi-bin/carddisp.pl?gene=IL1RAPL1
IL36A	Interleukin 36 Alpha	Protein Coding	36	GC02P113005	20.6264	https://www.genecards.org/cgi-bin/carddisp.pl?gene=IL36A
IL20RB	Interleukin 20 Receptor Subunit Beta	Protein Coding	37	GC03P136946	20.4119	https://www.genecards.org/cgi-bin/carddisp.pl?gene=IL20RB
IL24	Interleukin 24	Protein Coding	41	GC01P206897	20.3172	https://www.genecards.org/cgi-bin/carddisp.pl?gene=IL24
IL25	Interleukin 25	Protein Coding	37	GC14P029954	20.2556	https://www.genecards.org/cgi-bin/carddisp.pl?gene=IL25
IL27RA	Interleukin 27 Receptor Subunit Alpha	Protein Coding	40	GC19P014031	20.067	https://www.genecards.org/cgi-bin/carddisp.pl?gene=IL27RA
IL32	Interleukin 32	Protein Coding	38	GC16P008952	19.9798	https://www.genecards.org/cgi-bin/carddisp.pl?gene=IL32
IL19	Interleukin 19	Protein Coding	39	GC01P206770	19.8559	https://www.genecards.org/cgi-bin/carddisp.pl?gene=IL19
IL17RB	Interleukin 17 Receptor B	Protein Coding	41	GC03P053855	19.6503	https://www.genecards.org/cgi-bin/carddisp.pl?gene=IL17RB
IL17RD	Interleukin 17 Receptor D	Protein Coding	44	GC03M057089	19.6343	https://www.genecards.org/cgi-bin/carddisp.pl?gene=IL17RD
IRAK3	Interleukin 1 Receptor Associated Kinase 3	Protein Coding	46	GC12P066232	19.5541	https://www.genecards.org/cgi-bin/carddisp.pl?gene=IRAK3
IRAK2	Interleukin 1 Receptor Associated Kinase 2	Protein Coding	40	GC03P011825	19.3568	https://www.genecards.org/cgi-bin/carddisp.pl?gene=IRAK2
IL17B	Interleukin 17B	Protein Coding	40	GC05M149371	18.4086	https://www.genecards.org/cgi-bin/carddisp.pl?gene=IL17B
IL17D	Interleukin 17D	Protein Coding	37	GC13P020702	17.6482	https://www.genecards.org/cgi-bin/carddisp.pl?gene=IL17D
IL17C	Interleukin 17C	Protein Coding	36	GC16P088638	17.47	https://www.genecards.org/cgi-bin/carddisp.pl?gene=IL17C
IL31RA	Interleukin 31 Receptor A	Protein Coding	42	GC05P055840	17.4207	https://www.genecards.org/cgi-bin/carddisp.pl?gene=IL31RA
IL34	Interleukin 34	Protein Coding	38	GC16P071227	17.3667	https://www.genecards.org/cgi-bin/carddisp.pl?gene=IL34
IL17RE	Interleukin 17 Receptor E	Protein Coding	38	GC03P011753	17.0706	https://www.genecards.org/cgi-bin/carddisp.pl?gene=IL17RE
IL31	Interleukin 31	Protein Coding	35	GC12M122173	16.8593	https://www.genecards.org/cgi-bin/carddisp.pl?gene=IL31
ILF2	Interleukin Enhancer Binding Factor 2	Protein Coding	38	GC01M153661	16.1202	https://www.genecards.org/cgi-bin/carddisp.pl?gene=ILF2
NFIL3	Nuclear Factor, Interleukin 3 Regulated	Protein Coding	40	GC09M091409	16.0339	https://www.genecards.org/cgi-bin/carddisp.pl?gene=NFIL3
ILF3	Interleukin Enhancer Binding Factor 3	Protein Coding	38	GC19P010655	15.9102	https://www.genecards.org/cgi-bin/carddisp.pl?gene=ILF3
IL26	Interleukin 26	Protein Coding	34	GC12M068201	14.9312	https://www.genecards.org/cgi-bin/carddisp.pl?gene=IL26
IL4I1	Interleukin 4 Induced 1	Protein Coding	38	GC19M060261	14.4976	https://www.genecards.org/cgi-bin/carddisp.pl?gene=IL4I1
IL17REL	Interleukin 17 Receptor E Like	Protein Coding	27	GC22M054202	11.9749	https://www.genecards.org/cgi-bin/carddisp.pl?gene=IL17REL
IRAK1BP1	Interleukin 1 Receptor Associated Kinase 1 Binding Protein 1	Protein Coding	29	GC06P078867	11.8788	https://www.genecards.org/cgi-bin/carddisp.pl?gene=IRAK1BP1
