# Supplementary material for: Comprehensive evaluation of breast cancer immunotherapy and tumor microenvironment characterization based on interleukin genes-related risk model
Source: Sci Rep. 2022 Nov 28;12:20524. doi: 10.1038/s41598-022-25059-8 (PMC9705306; doi:10.1038/s41598-022-25059-8)
Supplement: Supplementary file 7 — Supplementary Table S2. [file 41598_2022_25059_MOESM7_ESM.xlsx]

## Sheet: Lasso_gene
42 optimal IL genes screened by LASSO
1	IL2RA
2	IL1RN
3	IL6R
4	IL10
5	IL4
6	IL1R1
7	IL18
8	IL13
9	IL6ST
10	IL1RAPL2
11	IL1R2
12	IL23A
13	IRAK4
14	IL1RL1
15	IL1RL2
16	IL13RA2
17	IRAK1
18	IL13RA1
19	IL12RB2
20	IL27
21	IL22
22	IL21
23	IL18RAP
24	IL1F10
25	IL22RA1
26	IL20
27	IL22RA2
28	IL18BP
29	IL36A
30	IL20RB
31	IL27RA
32	IL17RB
33	IL17RD
34	IL17B
35	IL17D
36	IL17C
37	IL31RA
38	IL17RE
39	NFIL3
40	ILF3
41	IL26
42	IL4I1
