# Supplementary material for: Comprehensive evaluation of breast cancer immunotherapy and tumor microenvironment characterization based on interleukin genes-related risk model
Source: Sci Rep. 2022 Nov 28;12:20524. doi: 10.1038/s41598-022-25059-8 (PMC9705306; doi:10.1038/s41598-022-25059-8)
Supplement: Supplementary file 8 — Supplementary Table S3. [file 41598_2022_25059_MOESM8_ESM.xlsx]

## Sheet: intersection genes
intersection genes
IL6ST
IL18BP
NFIL3
IRAK4
IL1RL1
IL21
IL17D
IL23A
IL22RA2
IL26
IL1RAPL2
IRAK1
IL17RE
IL27
ILF2
IL1RN
IL31RA
IL20RB
IL1RL2
IL13RA1
IL17B
