# Supplementary material for: Comprehensive evaluation of breast cancer immunotherapy and tumor microenvironment characterization based on interleukin genes-related risk model
Source: Sci Rep. 2022 Nov 28;12:20524. doi: 10.1038/s41598-022-25059-8 (PMC9705306; doi:10.1038/s41598-022-25059-8)
Supplement: Supplementary file 9 — Supplementary Table S4. [file 41598_2022_25059_MOESM9_ESM.xlsx]

## Sheet: TCGA
Sample.ID	time	status	risk score	group
TCGA-3C-AAAU-01A	11.0877	0	1.43458	high
TCGA-3C-AALI-01A	10.9726	0	1.86166	high
TCGA-3C-AALJ-01A	4.03836	0	1.25552	low
TCGA-3C-AALK-01A	3.96712	0	0.72715	low
TCGA-4H-AAAK-01A	0.953425	0	1.40055	high
TCGA-5L-AAT0-01A	4.04658	0	1.26556	low
TCGA-5L-AAT1-01A	4.03014	0	2.1804	high
TCGA-5T-A9QA-01A	0.830137	0	0.930836	low
TCGA-A1-A0SB-01A	0.709589	0	2.04458	high
TCGA-A1-A0SD-01A	1.19726	0	1.44651	high
TCGA-A1-A0SE-01A	3.61918	0	1.16003	low
TCGA-A1-A0SF-01A	4.00822	0	1.16152	low
TCGA-A1-A0SG-01A	1.18904	0	1.80131	high
TCGA-A1-A0SH-01A	3.93699	0	1.73567	high
TCGA-A1-A0SI-01A	1.73973	0	1.60076	high
TCGA-A1-A0SJ-01A	1.13973	0	1.24952	low
TCGA-A1-A0SK-01A	2.64932	1	3.01207	high
TCGA-A1-A0SN-01A	3.27671	0	1.88294	high
TCGA-A1-A0SO-01A	2.33425	0	1.63976	high
TCGA-A1-A0SP-01A	1.6	0	2.15035	high
TCGA-A1-A0SQ-01A	1.51781	0	1.0372	low
TCGA-A2-A04N-01A	11.9288	0	1.81931	high
TCGA-A2-A04P-01A	1.50137	1	1.87594	high
TCGA-A2-A04Q-01A	6.53425	0	0.325821	low
TCGA-A2-A04R-01A	10.1616	0	0.661565	low
TCGA-A2-A04T-01A	6.15342	0	1.26667	low
TCGA-A2-A04U-01A	7.27123	0	1.57177	high
TCGA-A2-A04V-01A	5.26027	1	0.800319	low
TCGA-A2-A04W-01A	8.49863	0	1.80932	high
TCGA-A2-A04X-01A	4.61918	0	1.40496	high
TCGA-A2-A04Y-01A	3.01096	0	1.27058	low
TCGA-A2-A0CK-01A	11.3945	0	0.961646	low
TCGA-A2-A0CL-01A	8.26027	0	0.891434	low
TCGA-A2-A0CM-01A	2.06575	1	2.06062	high
TCGA-A2-A0CO-01A	9.56712	1	1.10074	low
TCGA-A2-A0CP-01A	7.70685	0	0.940943	low
TCGA-A2-A0CQ-01A	7.38356	0	1.20783	low
TCGA-A2-A0CR-01A	8.99452	0	1.15134	low
TCGA-A2-A0CS-01A	6.43288	1	1.22351	low
TCGA-A2-A0CT-01A	6.27123	0	1.35287	low
TCGA-A2-A0CU-01A	0.432877	1	1.25136	low
TCGA-A2-A0CV-01A	8.24932	0	1.70892	high
TCGA-A2-A0CW-01A	8.99452	0	1.8825	high
TCGA-A2-A0CX-01A	4.73425	0	1.64496	high
TCGA-A2-A0CY-01A	4.58356	0	2.69187	high
TCGA-A2-A0CZ-01A	4.4274	0	1.03557	low
TCGA-A2-A0D0-01A	5.61096	0	0.246105	low
TCGA-A2-A0D1-01A	2.87945	0	1.47488	high
TCGA-A2-A0D2-01A	2.8137	0	1.30747	low
TCGA-A2-A0D3-01A	5.13151	0	1.09846	low
TCGA-A2-A0D4-01A	2.10137	0	1.07445	low
TCGA-A2-A0EM-01A	8.47671	0	0.153961	low
TCGA-A2-A0EN-01A	7.44658	0	1.12677	low
TCGA-A2-A0EO-01A	6.69041	0	1.27459	low
TCGA-A2-A0EP-01A	9.87123	0	1.19404	low
TCGA-A2-A0EQ-01A	6.64658	0	0.911097	low
TCGA-A2-A0ER-01A	6.2	0	0.716451	low
TCGA-A2-A0ES-01A	6	0	1.32475	low
TCGA-A2-A0ET-01A	2.92055	0	0.838752	low
TCGA-A2-A0EU-01A	2.85753	0	1.14757	low
TCGA-A2-A0EV-01A	2.65205	0	1.81655	high
TCGA-A2-A0EW-01A	5.16164	1	1.49114	high
TCGA-A2-A0EX-01A	2.06027	0	1.5322	high
TCGA-A2-A0EY-01A	5.27397	0	1.96343	high
TCGA-A2-A0ST-01A	8.26575	0	-0.373572	low
TCGA-A2-A0SU-01A	4.55342	0	0.503448	low
TCGA-A2-A0SV-01A	2.26027	1	1.57402	high
TCGA-A2-A0SW-01A	3.73973	1	1.85767	high
TCGA-A2-A0SX-01A	4.20274	0	1.28199	low
TCGA-A2-A0SY-01A	3.69041	0	0.976964	low
TCGA-A2-A0T0-01A	1.46027	0	2.36107	high
TCGA-A2-A0T1-01A	1.4274	0	1.0244	low
TCGA-A2-A0T2-01A	0.69863	1	2.01239	high
TCGA-A2-A0T3-01A	4.15342	0	1.20478	low
TCGA-A2-A0T4-01A	1.70959	0	1.12445	low
TCGA-A2-A0T5-01A	1.45479	0	0.662891	low
TCGA-A2-A0T6-01A	1.57534	0	1.1857	low
TCGA-A2-A0T7-01A	1.72877	0	1.81313	high
TCGA-A2-A0YC-01A	2.71233	0	1.02465	low
TCGA-A2-A0YD-01A	2.10685	0	1.07352	low
TCGA-A2-A0YE-01A	1.51781	0	2.16131	high
TCGA-A2-A0YF-01A	4.20548	0	1.67386	high
TCGA-A2-A0YG-01A	1.82466	0	1.95588	high
TCGA-A2-A0YH-01A	1.80548	0	1.24723	low
TCGA-A2-A0YI-01A	4.12329	0	1.05203	low
TCGA-A2-A0YJ-01A	1.55068	0	2.64105	high
TCGA-A2-A0YK-01A	1.61096	0	0.697132	low
TCGA-A2-A0YL-01A	4.03836	0	1.38242	high
TCGA-A2-A0YM-01A	2.64384	0	1.87513	high
TCGA-A2-A0YT-01A	1.98082	1	1.62443	high
TCGA-A2-A1FV-01A	1.95616	0	1.29703	low
TCGA-A2-A1FW-01A	1.44658	0	1.79833	high
TCGA-A2-A1FX-01A	5.06027	0	1.18802	low
TCGA-A2-A1FZ-01A	1.87123	0	0.839734	low
TCGA-A2-A1G0-01A	1.68767	0	0.969483	low
TCGA-A2-A1G1-01A	1.6	0	1.53646	high
TCGA-A2-A1G4-01A	1.63014	0	1.07471	low
TCGA-A2-A1G6-01A	1.3726	0	1.44002	high
TCGA-A2-A259-01A	4.3726	0	1.19038	low
TCGA-A2-A25A-01A	8.97534	0	1.1943	low
TCGA-A2-A25B-01A	3.53699	0	1.35567	low
TCGA-A2-A25C-01A	1.43288	0	1.52646	high
TCGA-A2-A25D-01A	1.51233	0	0.933796	low
TCGA-A2-A25E-01A	8.77808	0	1.42936	high
TCGA-A2-A25F-01A	0.882192	0	-0.0699224	low
TCGA-A2-A3KC-01A	3.01918	0	1.19786	low
TCGA-A2-A3KD-01A	3.30411	0	1.49938	high
TCGA-A2-A3XS-01A	2.8274	1	1.80869	high
TCGA-A2-A3XT-01A	7.58904	0	1.67266	high
TCGA-A2-A3XU-01A	2.49863	1	2.23459	high
TCGA-A2-A3XV-01A	2.72877	0	2.40461	high
TCGA-A2-A3XW-01A	4.69041	0	1.83183	high
TCGA-A2-A3XX-01A	3.94247	1	1.09946	low
TCGA-A2-A3XY-01A	2.99452	1	1.26821	low
TCGA-A2-A3XZ-01A	4.19726	0	1.86401	high
TCGA-A2-A3Y0-01A	4.23562	0	2.2603	high
TCGA-A2-A4RW-01A	0.608219	0	1.63848	high
TCGA-A2-A4RX-01A	2.03288	0	1.7415	high
TCGA-A2-A4RY-01A	1.77534	0	0.898218	low
TCGA-A2-A4S0-01A	1.93425	0	1.28006	low
TCGA-A2-A4S1-01A	2.24658	0	1.63603	high
TCGA-A2-A4S2-01A	1.76164	0	1.05415	low
TCGA-A2-A4S3-01A	1.82466	0	1.85947	high
TCGA-A7-A0CD-01A	3.19178	0	1.59714	high
TCGA-A7-A0CE-01A	2.94247	0	2.23012	high
TCGA-A7-A0CG-01A	2.85753	0	0.839404	low
TCGA-A7-A0CH-01A	2.95616	0	0.949313	low
TCGA-A7-A0CJ-01A	2.55068	0	1.00414	low
TCGA-A7-A0D9-01A	3.12055	0	1.02259	low
TCGA-A7-A0DA-01A	2.9726	0	1.96379	high
TCGA-A7-A0DB-01A	2.7589	0	0.499781	low
TCGA-A7-A0DB-01C	2.7589	0	0.708576	low
TCGA-A7-A0DC-01A	2.48219	0	1.72443	high
TCGA-A7-A0DC-01B	2.48219	0	1.07888	low
TCGA-A7-A13D-01A	2.64384	0	2.11099	high
TCGA-A7-A13D-01B	2.64384	0	1.64771	high
TCGA-A7-A13E-01A	1.68219	1	2.17654	high
TCGA-A7-A13E-01B	1.68219	1	1.69247	high
TCGA-A7-A13F-01A	2.09589	0	0.980354	low
TCGA-A7-A13G-01B	1.96712	0	0.578607	low
TCGA-A7-A13H-01A	2.46301	0	1.12196	low
TCGA-A7-A26E-01A	2.6137	0	1.41629	high
TCGA-A7-A26E-01B	2.6137	0	1.41717	high				a
TCGA-A7-A26F-01B	2.02192	0	1.10221	low
TCGA-A7-A26G-01A	1.97808	0	1.47287	high
TCGA-A7-A26H-01A	1.98356	0	1.16481	low
TCGA-A7-A26I-01B	1.81096	0	1.78318	high
TCGA-A7-A26J-01A	1.71781	0	1.26652	low
TCGA-A7-A26J-01B	1.71781	0	1.08967	low
TCGA-A7-A2KD-01A	1.86027	0	1.76244	high
TCGA-A7-A3IY-01A	0.945205	0	1.23768	low
TCGA-A7-A3IZ-01A	0.882192	0	0.975561	low
TCGA-A7-A3J0-01A	0.857534	0	1.70306	high
TCGA-A7-A3J1-01A	0.939726	0	1.4044	high
TCGA-A7-A3RF-01A	1.11781	0	1.88419	high
TCGA-A7-A425-01A	1.22466	0	1.64608	high
TCGA-A7-A426-01A	0.99726	0	0.885735	low
TCGA-A7-A4SA-01A	1.24384	0	1.53261	high
TCGA-A7-A4SB-01A	1.14521	0	1.23072	low
TCGA-A7-A4SC-01A	1.22192	0	1.90924	high
TCGA-A7-A4SD-01A	1.20822	0	2.04014	high
TCGA-A7-A4SE-01A	1.76438	0	1.97122	high
TCGA-A7-A4SF-01A	1.49315	0	1.73251	high
TCGA-A7-A56D-01A	1.2274	0	1.64881	high
TCGA-A7-A5ZV-01A	1.00822	0	2.25493	high
TCGA-A7-A5ZW-01A	0.893151	0	0.974815	low
TCGA-A7-A5ZX-01A	0.920548	0	1.11543	low
TCGA-A7-A6VV-01A	0.857534	0	1.44202	high
TCGA-A7-A6VW-01A	0.780822	0	1.76	high
TCGA-A7-A6VX-01A	0.868493	0	1.57334	high
TCGA-A7-A6VY-01A	0.728767	0	2.17401	high
TCGA-A8-A06O-01A	1.08493	0	1.00287	low
TCGA-A8-A06P-01A	1.08493	0	1.39607	high
TCGA-A8-A06Q-01A	0.0849315	0	1.91136	high
TCGA-A8-A06R-01A	1.49863	0	1.37269	high
TCGA-A8-A06T-01A	4.42192	0	1.07401	low
TCGA-A8-A06U-01A	2.41918	1	1.65508	high
TCGA-A8-A06X-01A	2.58356	1	1.95773	high
TCGA-A8-A06Y-01A	2.16712	0	1.06296	low
TCGA-A8-A06Z-01A	0.0849315	0	1.32233	low
TCGA-A8-A075-01A	1.41918	0	1.41248	high
TCGA-A8-A076-01A	4.49863	0	1.43676	high
TCGA-A8-A079-01A	0.750685	0	1.3027	low
TCGA-A8-A07B-01A	3.58356	0	1.48359	high
TCGA-A8-A07C-01A	2.83288	0	1.0192	low
TCGA-A8-A07E-01A	1.66575	0	1.61733	high
TCGA-A8-A07F-01A	1.58082	0	1.40948	high
TCGA-A8-A07G-01A	1.58082	0	1.43927	high
TCGA-A8-A07I-01A	1.16712	0	1.22633	low
TCGA-A8-A07J-01A	1	0	0.836462	low
TCGA-A8-A07L-01A	2.67123	0	1.98229	high
TCGA-A8-A07O-01A	0.832877	0	1.73583	high
TCGA-A8-A07P-01A	0.915068	0	0.955977	low
TCGA-A8-A07R-01A	0.747945	0	1.81092	high
TCGA-A8-A07S-01A	0.665753	0	1.31602	low
TCGA-A8-A07U-01A	2.08219	0	1.08606	low
TCGA-A8-A07W-01A	0.832877	0	1.46834	high
TCGA-A8-A07Z-01A	3.75616	0	0.915736	low
TCGA-A8-A084-01A	1.25479	0	1.95513	high
TCGA-A8-A086-01A	1.08493	0	1.14039	low
TCGA-A8-A08A-01A	0.0821918	0	0.540845	low
TCGA-A8-A08B-01A	3.16712	0	1.19437	low
TCGA-A8-A08C-01A	2.4137	0	0.856576	low
TCGA-A8-A08F-01A	2.75068	0	1.40486	high
TCGA-A8-A08G-01A	1.66301	0	0.880059	low
TCGA-A8-A08I-01A	1	0	1.27326	low
TCGA-A8-A08J-01A	3.08767	1	2.08938	high
TCGA-A8-A08L-01A	0.832877	1	1.76051	high
TCGA-A8-A08O-01A	2.58356	0	1.0771	low
TCGA-A8-A08P-01A	2.58356	0	1.05733	low
TCGA-A8-A08R-01A	0.0821918	0	0.994088	low
TCGA-A8-A08S-01A	2.75068	0	2.07604	high
TCGA-A8-A08T-01A	9.33973	1	1.46455	high
TCGA-A8-A08X-01A	3.58356	0	1.65212	high
TCGA-A8-A08Z-01A	3.33425	0	1.45406	high
TCGA-A8-A091-01A	2.75068	0	1.53585	high
TCGA-A8-A092-01A	2.58082	0	1.72671	high
TCGA-A8-A093-01A	1.49589	0	1.30249	low
TCGA-A8-A095-01A	3.49863	0	1.49314	high
TCGA-A8-A097-01A	1	0	1.48061	high
TCGA-A8-A099-01A	0.832877	0	1.32869	low
TCGA-A8-A09A-01A	0.832877	0	1.34478	low
TCGA-A8-A09B-01A	1	0	1.44216	high
TCGA-A8-A09C-01A	0.0849315	0	1.60936	high
TCGA-A8-A09D-01A	4.16986	0	0.915224	low
TCGA-A8-A09E-01A	4.08767	0	1.69483	high
TCGA-A8-A09I-01A	3.75616	0	1.48092	high
TCGA-A8-A09K-01A	2.49863	0	1.23695	low
TCGA-A8-A09M-01A	2.75616	0	1.57167	high
TCGA-A8-A09N-01A	0.0849315	0	2.16995	high
TCGA-A8-A09Q-01A	2.08493	0	0.309774	low
TCGA-A8-A09R-01A	0.747945	0	1.20912	low
TCGA-A8-A09T-01A	1.5863	0	1.68508	high
TCGA-A8-A09V-01A	1.25205	0	0.88772	low
TCGA-A8-A09W-01A	0.0821918	0	1.7957	high
TCGA-A8-A09X-01A	1.16712	1	1.81045	high
TCGA-A8-A0A1-01A	1	0	1.26744	low
TCGA-A8-A0A2-01A	1.5863	0	1.7445	high
TCGA-A8-A0A4-01A	1.08493	0	1.34625	low
TCGA-A8-A0A6-01A	1.75342	0	1.3915	high
TCGA-A8-A0A7-01A	0.0821918	0	0.906075	low
TCGA-A8-A0A9-01A	2.25205	0	1.13641	low
TCGA-A8-A0AB-01A	1.41918	0	1.33032	low
TCGA-A8-A0AD-01A	3.16986	0	1.22466	low
TCGA-AC-A23C-01A	1.60274	0	1.71879	high
TCGA-AC-A23E-01A	1.91233	0	1.45649	high
TCGA-AC-A23G-01A	6.1589	0	1.16393	low
TCGA-AC-A23H-01A	0.476712	1	2.27311	high
TCGA-AC-A2B8-01A	1.85479	0	1.23545	low
TCGA-AC-A2BK-01A	6.08767	0	2.48461	high
TCGA-AC-A2BM-01A	8.27945	0	0.777626	low
TCGA-AC-A2FB-01A	3.38082	0	1.12261	low
TCGA-AC-A2FE-01A	7.22192	1	1.43839	high
TCGA-AC-A2FF-01A	7.5589	0	0.829843	low
TCGA-AC-A2FG-01A	5.07671	0	0.923851	low
TCGA-AC-A2FK-01A	7.26027	0	1.24034	low
TCGA-AC-A2FM-01A	2.16986	1	1.31911	low
TCGA-AC-A2FO-01A	6.17808	0	1.59519	high
TCGA-AC-A2QH-01B	2.75342	0	0.934529	low
TCGA-AC-A2QI-01A	1.61096	0	1.48014	high
TCGA-AC-A2QJ-01A	1.22192	1	1.56388	high
TCGA-AC-A3BB-01A	2.70411	0	1.40064	high
TCGA-AC-A3EH-01A	0.539726	1	2.10151	high
TCGA-AC-A3HN-01A	1.3589	0	1.27429	low
TCGA-AC-A3OD-01B	1.23562	0	0.690257	low
TCGA-AC-A3QP-01A	1.84932	0	1.59495	high
TCGA-AC-A3QQ-01B	2.01096	0	0.810261	low
TCGA-AC-A3TM-01A	2.08767	0	0.871141	low
TCGA-AC-A3TN-01A	1.24932	0	1.18805	low
TCGA-AC-A3W5-01A	1.38082	0	1.7451	high
TCGA-AC-A3W6-01A	1.64932	0	1.45215	high
TCGA-AC-A3W7-01A	1.29041	0	1.55747	high
TCGA-AC-A3YI-01A	1.93699	0	1.39311	high
TCGA-AC-A3YJ-01A	2.06575	0	1.20043	low
TCGA-AC-A4ZE-01A	2.43836	0	1.41741	high
TCGA-AC-A5EH-01A	1.4	0	2.10423	high
TCGA-AC-A5XS-01A	1.61096	0	1.81725	high
TCGA-AC-A5XU-01A	1.24658	0	1.62847	high
TCGA-AC-A62X-01A	1.14247	0	0.949436	low
TCGA-AC-A62Y-01A	1.45205	0	1.38068	high
TCGA-AC-A6IV-01A	1.55616	0	1.06265	low
TCGA-AC-A6IW-01A	1.13151	0	1.65871	high
TCGA-AC-A6IX-01A	1.02192	0	1.86155	high
TCGA-AC-A6NO-01A	0.139726	0	1.29804	low
TCGA-AC-A7VB-01A	0.684932	0	1.685	high
TCGA-AC-A7VC-01A	0.00273973	0	1.1414	low
TCGA-AC-A8OP-01A	1.68219	0	1.55659	high
TCGA-AC-A8OQ-01A	0.0931507	0	1.36517	low
TCGA-AC-A8OR-01A	0.109589	0	1.94789	high
TCGA-AC-A8OS-01A	0.191781	0	1.34969	low
TCGA-AN-A03X-01A	0.0273973	0	1.09399	low
TCGA-AN-A03Y-01A	0.0273973	0	1.96436	high
TCGA-AN-A041-01A	0.0191781	0	1.2259	low
TCGA-AN-A046-01A	0.0273973	0	1.19641	low
TCGA-AN-A049-01A	0.0520548	0	1.08968	low
TCGA-AN-A04A-01A	0.246575	0	1.71198	high
TCGA-AN-A04C-01A	0.147945	0	1.76317	high
TCGA-AN-A04D-01A	0.142466	0	2.12351	high
TCGA-AN-A0AJ-01A	0.830137	0	1.22013	low
TCGA-AN-A0AK-01A	0.613699	0	1.47383	high
TCGA-AN-A0AL-01A	0.621918	0	1.89075	high
TCGA-AN-A0AM-01A	0.0136986	0	1.36673	low
TCGA-AN-A0AR-01A	0.0273973	0	0.887657	low
TCGA-AN-A0AS-01A	0.0273973	0	1.59762	high
TCGA-AN-A0AT-01A	0.0273973	0	1.63283	high
TCGA-AN-A0FD-01A	0.536986	0	0.337214	low
TCGA-AN-A0FF-01A	0.471233	0	0.932738	low
TCGA-AN-A0FJ-01A	0.663014	0	2.16789	high
TCGA-AN-A0FK-01A	0.583562	0	1.38486	high
TCGA-AN-A0FL-01A	0.632877	0	1.72583	high
TCGA-AN-A0FN-01A	0.59726	0	1.0189	low
TCGA-AN-A0FS-01A	0.575342	0	1.10371	low
TCGA-AN-A0FT-01A	0.586301	0	1.45012	high
TCGA-AN-A0FV-01A	0.0273973	0	2.67468	high
TCGA-AN-A0FW-01A	0.030137	0	1.00163	low
TCGA-AN-A0FX-01A	0.0273973	0	1.64303	high
TCGA-AN-A0FY-01A	0.0273973	0	1.41892	high
TCGA-AN-A0FZ-01A	0.0273973	0	1.43766	high
TCGA-AN-A0G0-01A	0.0438356	0	1.62433	high
TCGA-AN-A0XL-01A	0.446575	0	1.41591	high
TCGA-AN-A0XN-01A	0.0273973	0	1.06521	low
TCGA-AN-A0XO-01A	1.0274	0	1.6502	high
TCGA-AN-A0XP-01A	0.0246575	0	1.17511	low
TCGA-AN-A0XR-01A	0.0273973	0	0.55602	low
TCGA-AN-A0XS-01A	0.0273973	0	1.61387	high
TCGA-AN-A0XT-01A	0.0273973	0	1.18907	low
TCGA-AN-A0XU-01A	0.0273973	0	1.55031	high
TCGA-AN-A0XV-01A	0.443836	0	1.51308	high
TCGA-AN-A0XW-01A	0.465753	0	0.95074	low
TCGA-AO-A03L-01A	6.69041	0	1.34862	low
TCGA-AO-A03M-01B	5.11233	0	1.36607	low
TCGA-AO-A03N-01B	5.56438	0	1.24002	low
TCGA-AO-A03O-01A	6.80274	1	1.16806	low
TCGA-AO-A03P-01A	7.97534	1	1.28267	low
TCGA-AO-A03R-01A	5.72877	0	1.3377	low
TCGA-AO-A03T-01A	5.81918	0	0.748849	low
TCGA-AO-A03U-01B	4.91233	1	0.817948	low
TCGA-AO-A03V-01A	3.70137	0	2.05579	high
TCGA-AO-A0J2-01A	2.73151	0	1.83563	high
TCGA-AO-A0J3-01A	1.78356	0	1.34246	low
TCGA-AO-A0J4-01A	4.34795	0	0.930184	low
TCGA-AO-A0J5-01A	2.16986	1	1.81737	high
TCGA-AO-A0J6-01A	3.12329	0	2.1628	high
TCGA-AO-A0J7-01A	1.69315	0	1.0897	low
TCGA-AO-A0J8-01A	1.86301	0	0.738075	low
TCGA-AO-A0J9-01A	4.41918	0	0.767828	low
TCGA-AO-A0JA-01A	1.79452	0	1.03352	low
TCGA-AO-A0JB-01A	4.22466	0	1.16259	low
TCGA-AO-A0JC-01A	4.23836	0	0.208202	low
TCGA-AO-A0JD-01A	6	0	1.43322	high
TCGA-AO-A0JE-01A	6.39726	0	1.16244	low
TCGA-AO-A0JF-01A	5.42466	0	1.04823	low
TCGA-AO-A0JG-01A	2.1863	0	1.28079	low
TCGA-AO-A0JI-01A	4.1863	0	1.04185	low
TCGA-AO-A0JJ-01A	5.16986	0	1.10077	low
TCGA-AO-A0JL-01A	4.61096	0	1.31324	low
TCGA-AO-A0JM-01A	5.98356	0	1.57108	high
TCGA-AO-A124-01A	9.60548	0	2.37222	high
TCGA-AO-A125-01A	9.46849	0	0.940353	low
TCGA-AO-A126-01A	9.06027	0	0.775278	low
TCGA-AO-A128-01A	8.89863	0	0.820531	low
TCGA-AO-A129-01A	9.00274	0	1.93874	high
TCGA-AO-A12A-01A	8.52603	0	0.957861	low
TCGA-AO-A12B-01A	8.18904	0	1.46026	high
TCGA-AO-A12C-01A	6.49863	0	1.37981	high
TCGA-AO-A12D-01A	6.89041	0	1.58637	high
TCGA-AO-A12E-01A	5.86849	0	1.48087	high
TCGA-AO-A12F-01A	5.04658	0	1.14463	low
TCGA-AO-A12G-01A	4.49041	0	1.10278	low
TCGA-AO-A12H-01A	3.38082	0	1.49304	high
TCGA-AO-A1KO-01A	1.70411	0	0.907563	low
TCGA-AO-A1KP-01A	8.09041	0	1.13261	low
TCGA-AO-A1KR-01A	6.88493	0	1.79522	high
TCGA-AO-A1KS-01A	0.958904	0	1.0175	low
TCGA-AO-A1KT-01A	1.48219	0	1.55239	high
TCGA-AQ-A04H-01B	2.06575	0	1.22739	low
TCGA-AQ-A04J-01A	2.24384	0	1.37038	high
TCGA-AQ-A04L-01B	10.8411	0	2.25917	high
TCGA-AQ-A0Y5-01A	0.471233	1	2.14161	high
TCGA-AQ-A1H2-01A	1.30137	0	1.77727	high
TCGA-AQ-A1H3-01A	2.70959	0	1.20913	low
TCGA-AQ-A54N-01A	0.213699	0	2.23856	high
TCGA-AQ-A7U7-01A	1.6	1	1.41155	high
TCGA-AR-A0TP-01A	11.7123	0	1.76801	high
TCGA-AR-A0TQ-01A	8.19452	0	1.51923	high
TCGA-AR-A0TR-01A	0.438356	1	1.0093	low
TCGA-AR-A0TS-01A	7.00822	0	1.53989	high
TCGA-AR-A0TT-01A	9.08493	0	1.48361	high
TCGA-AR-A0TU-01A	1.94247	0	1.69071	high
TCGA-AR-A0TV-01A	6.26849	0	1.47508	high
TCGA-AR-A0TW-01A	8.24384	0	1.34057	low
TCGA-AR-A0TX-01A	5.40274	0	1.52133	high
TCGA-AR-A0TY-01A	4.65479	1	1.9388	high
TCGA-AR-A0TZ-01A	8.93699	1	1.39248	high
TCGA-AR-A0U0-01A	5.44658	0	1.56215	high
TCGA-AR-A0U2-01A	6.98904	1	1.63769	high
TCGA-AR-A0U3-01A	11.1781	0	1.48438	high
TCGA-AR-A0U4-01A	8.93425	0	0.961678	low
TCGA-AR-A1AH-01A	10.4301	0	1.9696	high
TCGA-AR-A1AI-01A	9.03014	0	1.76111	high
TCGA-AR-A1AJ-01A	8.41644	0	0.96916	low
TCGA-AR-A1AK-01A	8.65479	0	1.23458	low
TCGA-AR-A1AL-01A	8.13973	0	1.37025	high
TCGA-AR-A1AM-01A	8.19452	0	1.00995	low
TCGA-AR-A1AN-01A	8	0	1.36849	low
TCGA-AR-A1AO-01A	7.1726	0	0.823876	low
TCGA-AR-A1AP-01A	7.82466	0	1.58025	high
TCGA-AR-A1AQ-01A	8.27671	0	1.3768	high
TCGA-AR-A1AR-01A	1.43562	1	1.19026	low
TCGA-AR-A1AS-01A	3.15068	0	1.23043	low
TCGA-AR-A1AT-01A	3.48493	1	1.58311	high
TCGA-AR-A1AU-01A	7.85753	0	1.36722	low
TCGA-AR-A1AW-01A	7.21096	0	0.622128	low
TCGA-AR-A1AX-01A	7.20274	0	0.973876	low
TCGA-AR-A1AY-01A	2.81096	0	2.02407	high
TCGA-AR-A24H-01A	13.4082	0	1.3383	low
TCGA-AR-A24K-01A	4.2411	0	1.22602	low
TCGA-AR-A24L-01A	7.85205	1	1.35585	low
TCGA-AR-A24M-01A	10.0274	0	1.38422	high
TCGA-AR-A24N-01A	8.31507	0	1.56797	high
TCGA-AR-A24O-01A	9.88219	0	1.59717	high
TCGA-AR-A24P-01A	0.230137	0	1.70639	high
TCGA-AR-A24Q-01A	8.69041	0	1.81423	high
TCGA-AR-A24R-01A	9.39726	0	1.06715	low
TCGA-AR-A24S-01A	8.15342	0	0.855033	low
TCGA-AR-A24T-01A	8.7726	0	1.31807	low
TCGA-AR-A24U-01A	8.56986	0	0.825414	low
TCGA-AR-A24V-01A	8.77534	0	1.35978	low
TCGA-AR-A24W-01A	2.71507	0	1.52194	high
TCGA-AR-A24X-01A	8.23014	0	1.55695	high
TCGA-AR-A24Z-01A	8.22192	0	1.90206	high
TCGA-AR-A250-01A	7.41644	0	1.45144	high
TCGA-AR-A251-01A	8.30137	0	2.17332	high
TCGA-AR-A252-01A	7.77534	0	1.00268	low
TCGA-AR-A254-01A	7.13699	0	1.28228	low
TCGA-AR-A255-01A	5.92055	0	0.97025	low
TCGA-AR-A256-01A	7.81918	1	1.57972	high
TCGA-AR-A2LE-01A	13.8685	0	1.02257	low
TCGA-AR-A2LH-01A	1.68767	1	1.74367	high
TCGA-AR-A2LJ-01A	7.21096	0	0.454119	low
TCGA-AR-A2LK-01A	4.51781	1	1.14358	low
TCGA-AR-A2LL-01A	5.51233	0	0.669459	low
TCGA-AR-A2LM-01A	5.30137	0	1.05147	low
TCGA-AR-A2LN-01A	3.18082	0	1.26563	low
TCGA-AR-A2LO-01A	3.28219	0	1.23915	low
TCGA-AR-A2LQ-01A	3.37808	0	1.49451	high
TCGA-AR-A2LR-01A	4.7726	0	1.43044	high
TCGA-AR-A5QM-01A	6.11233	0	1.25792	low
TCGA-AR-A5QN-01A	2.77534	0	1.55229	high
TCGA-AR-A5QP-01A	3.24658	0	1.30702	low
TCGA-AR-A5QQ-01A	0.882192	1	1.81321	high
TCGA-B6-A0I1-01A	6.46849	1	2.84573	high
TCGA-B6-A0I2-01A	11.9479	0	1.42495	high
TCGA-B6-A0I5-01A	23.4411	0	0.916576	low
TCGA-B6-A0I6-01A	2.71507	1	2.08689	high
TCGA-B6-A0I8-01A	2.05205	1	2.25791	high
TCGA-B6-A0I9-01A	0.991781	1	1.89571	high
TCGA-B6-A0IA-01A	22.989	0	0.751283	low
TCGA-B6-A0IB-01A	10.7973	1	1.63176	high
TCGA-B6-A0IC-01A	4.22466	1	0.601219	low
TCGA-B6-A0IE-01A	5.46027	1	1.11457	low
TCGA-B6-A0IG-01A	12.2082	1	1.38374	high
TCGA-B6-A0IH-01A	9.36438	1	1.73128	high
TCGA-B6-A0IJ-01A	19.4685	0	1.16804	low
TCGA-B6-A0IK-01A	1.56438	1	2.39076	high
TCGA-B6-A0IM-01A	10.611	1	0.769332	low
TCGA-B6-A0IN-01A	7.04932	1	1.01254	low
TCGA-B6-A0IO-01A	13.8137	0	0.697117	low
TCGA-B6-A0IP-01A	10.7562	1	1.13492	low
TCGA-B6-A0IQ-01A	11.7397	0	1.38043	high
TCGA-B6-A0RE-01A	21.3068	0	2.19175	high
TCGA-B6-A0RG-01A	5.70411	0	1.26468	low
TCGA-B6-A0RH-01A	17.6877	1	1.48141	high
TCGA-B6-A0RI-01A	19.5233	0	0.542775	low
TCGA-B6-A0RL-01A	6.76438	1	0.879782	low
TCGA-B6-A0RM-01A	6.50137	1	1.46658	high
TCGA-B6-A0RN-01A	21.9397	0	1.24778	low
TCGA-B6-A0RO-01A	13.5041	0	1.40062	high
TCGA-B6-A0RP-01A	8.56438	1	1.64019	high
TCGA-B6-A0RQ-01A	11.6904	1	1.0708	low
TCGA-B6-A0RS-01A	8.39178	1	1.998	high
TCGA-B6-A0RT-01A	7.45479	0	1.61136	high
TCGA-B6-A0RU-01A	23.5753	0	0.750287	low
TCGA-B6-A0RV-01A	14.126	0	0.902658	low
TCGA-B6-A0WS-01A	8.12329	1	1.28485	low
TCGA-B6-A0WT-01A	15.7233	0	0.604769	low
TCGA-B6-A0WV-01A	6.62192	1	1.84609	high
TCGA-B6-A0WW-01A	1.52877	1	1.547	high
TCGA-B6-A0WX-01A	1.75068	1	1.86523	high
TCGA-B6-A0WY-01A	9.48219	1	0.848478	low
TCGA-B6-A0WZ-01A	17.2384	0	1.36616	low
TCGA-B6-A0X0-01A	10.8082	1	0.924279	low
TCGA-B6-A0X1-01A	20.4247	1	1.08602	low
TCGA-B6-A0X4-01A	2.35616	1	1.07856	low
TCGA-B6-A0X5-01A	5.74521	1	1.95888	high
TCGA-B6-A0X7-01A	4.87945	1	1.44874	high
TCGA-B6-A1KC-01B	3.63288	0	1.38874	high
TCGA-B6-A1KF-01A	8.46027	0	2.26954	high
TCGA-B6-A1KI-01A	6.12603	0	1.7608	high
TCGA-B6-A1KN-01A	11.5973	0	1.65103	high
TCGA-B6-A2IU-01A	14.1808	0	1.14644	low
TCGA-B6-A3ZX-01A	3.15616	1	1.68898	high
TCGA-B6-A400-01A	0.589041	0	0.909107	low
TCGA-B6-A401-01A	7.11233	0	1.3294	low
TCGA-B6-A402-01A	5.84658	0	1.65288	high
TCGA-B6-A408-01A	5.67671	0	1.55792	high
TCGA-B6-A409-01A	1.56986	1	1.9455	high
TCGA-B6-A40B-01A	8.63562	0	1.46624	high
TCGA-B6-A40C-01A	5.92877	0	1.76217	high
TCGA-BH-A0AU-01A	5.24384	0	1.17	low
TCGA-BH-A0AV-01A	4.9863	0	2.34262	high
TCGA-BH-A0AW-01A	1.70411	0	1.36931	high
TCGA-BH-A0AY-01A	2.12877	0	1.418	high
TCGA-BH-A0AZ-01A	5.25753	0	1.02388	low
TCGA-BH-A0B0-01A	6.7863	0	1.4749	high
TCGA-BH-A0B1-01A	3.14521	0	2.06737	high
TCGA-BH-A0B3-01A	3.29589	0	2.10627	high
TCGA-BH-A0B5-01A	5.85205	0	1.18953	low
TCGA-BH-A0B6-01A	6.80274	0	0.821427	low
TCGA-BH-A0B7-01A	7.01096	0	1.6457	high
TCGA-BH-A0B8-01A	4.29863	0	1.36837	low
TCGA-BH-A0B9-01A	4.30685	0	2.03375	high
TCGA-BH-A0BA-01A	3.10137	0	1.92481	high
TCGA-BH-A0BC-01A	2.66849	0	0.799914	low
TCGA-BH-A0BD-01A	1.51781	0	0.997497	low
TCGA-BH-A0BF-01A	3.6274	1	0.911301	low
TCGA-BH-A0BG-01A	5.12603	0	1.99376	high
TCGA-BH-A0BJ-01A	1.80822	0	1.17464	low
TCGA-BH-A0BL-01A	6.2411	0	0.925452	low
TCGA-BH-A0BM-01A	5.13973	0	1.29345	low
TCGA-BH-A0BO-01A	6.01918	0	1.0204	low
TCGA-BH-A0BP-01A	6.29041	1	1.7795	high
TCGA-BH-A0BQ-01A	6.17808	0	1.15006	low
TCGA-BH-A0BR-01A	6.38356	0	1.82588	high
TCGA-BH-A0BS-01A	7.15616	0	0.93556	low
TCGA-BH-A0BT-01A	6.47945	0	1.10052	low
TCGA-BH-A0BV-01A	4.16164	0	1.36122	low
TCGA-BH-A0BW-01A	6.49589	0	1.51771	high
TCGA-BH-A0BZ-01A	6.17808	0	1.37392	high
TCGA-BH-A0C0-01A	3.47945	0	1.17234	low
TCGA-BH-A0C1-01B	3.86575	1	1.48218	high
TCGA-BH-A0C3-01A	7.42192	0	1.31611	low
TCGA-BH-A0C7-01B	7.58082	0	1.7643	high
TCGA-BH-A0DE-01A	6.49863	0	1.82964	high
TCGA-BH-A0DG-01A	5.59178	0	1.04562	low
TCGA-BH-A0DH-01A	3.16712	0	1.03038	low
TCGA-BH-A0DI-01A	2.49863	0	1.21602	low
TCGA-BH-A0DK-01A	1.1589	0	0.815759	low
TCGA-BH-A0DL-01A	6.52329	0	1.5376	high
TCGA-BH-A0DO-01B	4.50411	0	0.798276	low
TCGA-BH-A0DP-01A	1.30411	0	0.947973	low
TCGA-BH-A0DQ-01A	0.268493	0	1.20177	low
TCGA-BH-A0DS-01A	0.213699	0	1.29043	low
TCGA-BH-A0DT-01A	6.58356	0	0.996903	low
TCGA-BH-A0DV-01A	5.65479	0	1.60107	high
TCGA-BH-A0DX-01A	5.90685	0	0.849057	low
TCGA-BH-A0DZ-01A	1.35616	0	1.47905	high
TCGA-BH-A0E0-01A	0.367123	0	1.03756	low
TCGA-BH-A0E1-01A	1.30685	0	1.06308	low
TCGA-BH-A0E2-01A	1.19178	0	1.23192	low
TCGA-BH-A0E6-01A	0.80274	0	2.07159	high
TCGA-BH-A0E7-01A	3.73425	0	1.28652	low
TCGA-BH-A0E9-01B	6.81918	0	1.04087	low
TCGA-BH-A0EA-01A	2.71507	1	1.4686	high
TCGA-BH-A0EB-01A	2.0411	0	1.27596	low
TCGA-BH-A0EE-01A	2.58356	0	2.06802	high
TCGA-BH-A0EI-01A	5.27671	0	1.17679	low
TCGA-BH-A0GY-01A	2.52877	0	1.36489	low
TCGA-BH-A0GZ-01A	0.89863	0	1.2638	low
TCGA-BH-A0H0-01A	1.26301	0	1.21966	low
TCGA-BH-A0H3-01A	5.28219	0	1.42358	high
TCGA-BH-A0H5-01A	4.43836	0	0.445741	low
TCGA-BH-A0H6-01A	2.04658	0	1.28436	low
TCGA-BH-A0H7-01A	1.92329	0	1.15488	low
TCGA-BH-A0H9-01A	3.41644	0	1.11791	low
TCGA-BH-A0HA-01A	4.4137	0	0.735283	low
TCGA-BH-A0HB-01A	2.20822	0	0.939828	low
TCGA-BH-A0HF-01A	1.99178	0	0.901017	low
TCGA-BH-A0HI-01A	1.69863	0	0.929117	low
TCGA-BH-A0HK-01A	0.487671	0	1.27452	low
TCGA-BH-A0HL-01A	0.19726	0	1.3471	low
TCGA-BH-A0HN-01A	1.4137	0	1.0035	low
TCGA-BH-A0HO-01A	0.208219	0	0.802865	low
TCGA-BH-A0HP-01A	1.13425	0	1.07673	low
TCGA-BH-A0HQ-01A	3.07123	0	1.26149	low
TCGA-BH-A0HU-01A	1.07397	0	1.09494	low
TCGA-BH-A0HW-01A	4.27671	0	0.668701	low
TCGA-BH-A0HX-01A	2.27123	0	1.2045	low
TCGA-BH-A0HY-01A	4.23288	0	2.00502	high
TCGA-BH-A0RX-01A	0.465753	0	1.0072	low
TCGA-BH-A0W3-01A	1.99452	0	1.06723	low
TCGA-BH-A0W4-01A	2.07945	0	0.974892	low
TCGA-BH-A0W5-01A	3.52877	0	0.773172	low
TCGA-BH-A0W7-01A	3.73425	0	0.905536	low
TCGA-BH-A0WA-01A	1.92055	0	1.47123	high
TCGA-BH-A18F-01A	2.74247	0	1.39284	high
TCGA-BH-A18G-01A	0.408219	0	1.93473	high
TCGA-BH-A18H-01A	1.7863	0	0.919134	low
TCGA-BH-A18I-01A	2.99452	0	0.961943	low
TCGA-BH-A18J-01A	1.67671	1	2.02195	high
TCGA-BH-A18K-01A	7.56986	1	1.64341	high
TCGA-BH-A18L-01A	2.22192	1	1.47791	high
TCGA-BH-A18M-01A	6.04658	1	1.31323	low
TCGA-BH-A18N-01A	3.14521	1	1.69404	high
TCGA-BH-A18P-01A	2.52329	1	1.66645	high
TCGA-BH-A18Q-01A	4.63562	1	1.67689	high
TCGA-BH-A18R-01A	3.12877	1	1.69302	high
TCGA-BH-A18S-01A	5.50411	1	1.04648	low
TCGA-BH-A18T-01A	0.613699	1	1.81664	high
TCGA-BH-A18U-01A	4.28219	1	2.03628	high
TCGA-BH-A18V-01A	4.26301	1	1.59774	high
TCGA-BH-A1EN-01A	5.8274	1	2.15192	high
TCGA-BH-A1EO-01A	7.66575	1	1.45123	high
TCGA-BH-A1ES-01A	9.48493	1	0.805884	low
TCGA-BH-A1ET-01A	6.90411	1	1.281	low
TCGA-BH-A1EU-01A	3.52329	1	1.23212	low
TCGA-BH-A1EV-01A	1	1	1.94152	high
TCGA-BH-A1EW-01A	4.6411	1	1.45501	high
TCGA-BH-A1EX-01A	4.13151	1	2.04723	high
TCGA-BH-A1EY-01A	1.47397	1	1.69333	high
TCGA-BH-A1F0-01A	2.15068	1	1.69864	high
TCGA-BH-A1F2-01A	2.6274	1	2.17512	high
TCGA-BH-A1F5-01A	7.43014	1	1.55344	high
TCGA-BH-A1F6-01A	8.12329	1	2.1255	high
TCGA-BH-A1F8-01A	2.09041	1	0.932084	low
TCGA-BH-A1FB-01A	10.0521	1	1.2733	low
TCGA-BH-A1FC-01A	9.51233	1	1.92957	high
TCGA-BH-A1FD-01A	2.76438	1	1.00502	low
TCGA-BH-A1FE-01A	6.2274	1	1.14974	low
TCGA-BH-A1FG-01A	10.2356	1	1.58702	high
TCGA-BH-A1FH-01A	2.83288	1	1.48888	high
TCGA-BH-A1FJ-01A	5.27945	1	1.35778	low
TCGA-BH-A1FL-01A	4.58356	1	1.16016	low
TCGA-BH-A1FM-01A	3.80274	1	1.5436	high
TCGA-BH-A1FN-01A	6.00548	1	1.43779	high
TCGA-BH-A1FR-01A	4.49863	1	1.47204	high
TCGA-BH-A1FU-01A	4.62466	1	1.43955	high
TCGA-BH-A201-01A	2.34521	0	1.63127	high
TCGA-BH-A202-01A	2.17808	0	1.46543	high
TCGA-BH-A203-01A	3.21644	1	2.15979	high
TCGA-BH-A204-01A	6.94247	1	1.50643	high
TCGA-BH-A208-01A	4.81918	1	1.34123	low
TCGA-BH-A209-01A	10.8466	1	0.932672	low
TCGA-BH-A28O-01A	3.06849	0	0.989856	low
TCGA-BH-A28Q-01A	3.06575	0	1.26234	low
TCGA-BH-A2L8-01A	1.67671	0	1.0246	low
TCGA-BH-A42T-01A	0.876712	1	1.11617	low
TCGA-BH-A42U-01A	9.21644	0	1.18956	low
TCGA-BH-A42V-01A	1.73973	0	0.655557	low
TCGA-BH-A5IZ-01A	1.55342	0	2.39609	high
TCGA-BH-A5J0-01A	1.9589	0	1.531	high
TCGA-BH-A6R8-01A	0.80274	0	1.08507	low
TCGA-BH-A6R9-01A	0.438356	0	0.827112	low
TCGA-BH-A8FY-01A	0.808219	1	0.703128	low
TCGA-BH-A8FZ-01A	1.5726	0	1.30842	low
TCGA-BH-A8G0-01A	1.8137	0	1.05511	low
TCGA-BH-AB28-01A	0.786301	0	1.92738	high
TCGA-C8-A12L-01A	0.994521	0	1.74171	high
TCGA-C8-A12M-01A	0.980822	0	1.39893	high
TCGA-C8-A12N-01A	0.980822	0	1.49244	high
TCGA-C8-A12O-01A	1.05479	0	1.84032	high
TCGA-C8-A12P-01A	0.980822	0	2.04734	high
TCGA-C8-A12Q-01A	1.05479	1	2.36357	high
TCGA-C8-A12U-01A	1.05479	0	1.22574	low
TCGA-C8-A12V-01A	1.05479	0	0.342207	low
TCGA-C8-A12W-01A	1.05479	0	2.10427	high
TCGA-C8-A12X-01A	1.05479	0	1.07302	low
TCGA-C8-A12Y-01A	4.04384	0	0.896656	low
TCGA-C8-A12Z-01A	1.04658	0	1.82081	high
TCGA-C8-A130-01A	1.0137	0	1.74849	high
TCGA-C8-A131-01A	1.12603	0	0.648778	low
TCGA-C8-A132-01A	1.04932	0	1.17494	low
TCGA-C8-A134-01A	1.04932	0	0.716146	low
TCGA-C8-A135-01A	1.07671	0	2.5903	high
TCGA-C8-A137-01A	1.03836	0	2.36896	high
TCGA-C8-A138-01A	1.0411	0	1.84797	high
TCGA-C8-A1HE-01A	1.0274	0	1.5718	high
TCGA-C8-A1HF-01A	0.909589	0	1.61347	high
TCGA-C8-A1HG-01A	0.945205	0	1.24807	low
TCGA-C8-A1HI-01A	0.939726	0	1.56732	high
TCGA-C8-A1HJ-01A	0.0136986	0	0.932454	low
TCGA-C8-A1HK-01A	1.00274	0	1.90645	high
TCGA-C8-A1HL-01A	0.868493	0	1.04288	low
TCGA-C8-A1HM-01A	1.0274	0	1.17052	low
TCGA-C8-A1HN-01A	1.07945	0	1.81995	high
TCGA-C8-A1HO-01A	1.0274	0	1.03384	low
TCGA-C8-A26V-01A	1.68767	0	1.53022	high
TCGA-C8-A26W-01A	1.04384	0	1.31242	low
TCGA-C8-A26X-01A	1.03014	0	1.22743	low
TCGA-C8-A26Y-01A	1.07945	0	2.32223	high
TCGA-C8-A26Z-01A	1.28767	0	1.7197	high
TCGA-C8-A273-01A	1.40548	0	0.99607	low
TCGA-C8-A274-01A	1.39178	0	1.09554	low
TCGA-C8-A275-01A	0.00273973	0	1.42624	high
TCGA-C8-A278-01A	0.813699	0	1.36963	high
TCGA-C8-A27A-01A	2.04658	0	1.41321	high
TCGA-C8-A27B-01A	1.20274	0	2.25539	high
TCGA-C8-A3M7-01A	2.83288	1	1.7498	high
TCGA-C8-A3M8-01A	1.07945	0	0.708952	low
TCGA-C8-A8HP-01A	1.08493	0	1.62401	high
TCGA-C8-A8HQ-01A	1.0411	0	1.48609	high
TCGA-C8-A8HR-01A	1.11781	0	1.89687	high
TCGA-D8-A13Y-01A	4.73425	0	2.6429	high
TCGA-D8-A13Z-01A	1.73973	0	1.87652	high
TCGA-D8-A140-01A	1.10411	0	1.28162	low
TCGA-D8-A141-01A	1.71507	0	1.09984	low
TCGA-D8-A142-01A	1.16438	0	1.87341	high
TCGA-D8-A143-01A	1.18082	0	1.95865	high
TCGA-D8-A145-01A	1.12329	0	0.959413	low
TCGA-D8-A146-01A	1.76164	0	0.944273	low
TCGA-D8-A147-01A	1.6	0	2.51385	high
TCGA-D8-A1J8-01A	1.18082	0	1.04476	low
TCGA-D8-A1J9-01A	1.45753	0	2.42785	high
TCGA-D8-A1JA-01A	1.37534	0	2.35533	high
TCGA-D8-A1JB-01A	4.62466	0	1.31626	low
TCGA-D8-A1JC-01A	1.31507	0	1.43021	high
TCGA-D8-A1JD-01A	1.51233	0	1.12833	low
TCGA-D8-A1JE-01A	1.57534	0	1.11518	low
TCGA-D8-A1JF-01A	1.00274	0	2.82438	high
TCGA-D8-A1JG-01B	4.41644	0	1.76317	high
TCGA-D8-A1JH-01A	1.16712	0	1.42002	high
TCGA-D8-A1JI-01A	1.58082	0	1.03246	low
TCGA-D8-A1JJ-01A	1.67397	0	1.30709	low
TCGA-D8-A1JK-01A	1.67671	0	1.143	low
TCGA-D8-A1JL-01A	1.67397	0	1.22615	low
TCGA-D8-A1JM-01A	1.61644	0	1.5902	high
TCGA-D8-A1JN-01A	1.69863	0	2.00889	high
TCGA-D8-A1JP-01A	1.75068	0	2.05725	high
TCGA-D8-A1JS-01A	1.01644	0	1.11348	low
TCGA-D8-A1JT-01A	1.10959	0	0.890712	low
TCGA-D8-A1JU-01A	1.22466	0	1.31374	low
TCGA-D8-A1X5-01A	1.54795	0	1.22865	low
TCGA-D8-A1X6-01A	1.48219	0	1.9157	high
TCGA-D8-A1X7-01A	1.39452	0	1.87117	high
TCGA-D8-A1X8-01A	2.14521	0	1.08969	low
TCGA-D8-A1X9-01A	1.99178	0	0.82015	low
TCGA-D8-A1XA-01A	2.29863	0	1.19974	low
TCGA-D8-A1XB-01A	1.51233	0	1.09316	low
TCGA-D8-A1XC-01A	1.03288	1	1.8394	high
TCGA-D8-A1XD-01A	1.43014	0	0.521616	low
TCGA-D8-A1XF-01A	1.26849	0	0.636733	low
TCGA-D8-A1XG-01A	1.2274	0	1.19408	low
TCGA-D8-A1XJ-01A	1.81644	0	2.00529	high
TCGA-D8-A1XK-01A	1.20822	0	1.66793	high
TCGA-D8-A1XL-01A	1.66027	0	1.25211	low
TCGA-D8-A1XM-01A	1.47397	0	1.09964	low
TCGA-D8-A1XO-01A	4.60822	0	1.38258	high
TCGA-D8-A1XQ-01A	1.36712	0	1.21087	low
TCGA-D8-A1XR-01A	1.32055	0	0.877248	low
TCGA-D8-A1XT-01A	1.3863	0	1.61203	high
TCGA-D8-A1XU-01A	1.08219	0	1.45937	high
TCGA-D8-A1XV-01A	1.26301	0	1.62817	high
TCGA-D8-A1XW-01A	3.5863	0	1.71783	high
TCGA-D8-A1XY-01A	1.37808	0	1.55945	high
TCGA-D8-A1XZ-01A	1.27671	0	2.04576	high
TCGA-D8-A1Y0-01A	1.29315	0	1.16111	low
TCGA-D8-A1Y1-01A	0.827397	1	1.75951	high
TCGA-D8-A1Y2-01A	1.1863	0	1.4033	high
TCGA-D8-A1Y3-01A	1.17808	0	1.2368	low
TCGA-D8-A27E-01A	1.45205	0	1.50485	high
TCGA-D8-A27F-01A	1.33699	0	0.955072	low
TCGA-D8-A27G-01A	1.12055	0	1.56062	high
TCGA-D8-A27H-01A	1.08767	0	2.41676	high
TCGA-D8-A27I-01A	1.20274	0	0.951059	low
TCGA-D8-A27K-01A	4.00274	0	1.76748	high
TCGA-D8-A27L-01A	1.36712	0	0.917814	low
TCGA-D8-A27M-01A	1.12329	0	1.91691	high
TCGA-D8-A27N-01A	1.42192	0	1.32912	low
TCGA-D8-A27P-01A	0.134247	0	1.16052	low
TCGA-D8-A27R-01A	0.841096	0	1.4993	high
TCGA-D8-A27T-01A	1.09041	0	1.42246	high
TCGA-D8-A27V-01A	1.04384	0	1.68738	high
TCGA-D8-A27W-01A	1.02192	0	0.858414	low
TCGA-D8-A3Z5-01A	2.78082	0	1.08706	low
TCGA-D8-A3Z6-01A	1.54247	0	1.38502	high
TCGA-D8-A4Z1-01A	1.80548	0	1.3098	low
TCGA-D8-A73U-01A	1.34795	0	1.43638	high
TCGA-D8-A73W-01A	1.05479	1	1.61067	high
TCGA-D8-A73X-01A	2.10137	0	0.738554	low
TCGA-E2-A105-01A	3.58356	0	1.05194	low
TCGA-E2-A106-01A	6.96164	0	1.04652	low
TCGA-E2-A107-01A	2.86849	0	1.57456	high
TCGA-E2-A108-01A	2.29315	0	1.13038	low
TCGA-E2-A109-01A	3.88219	0	1.84694	high
TCGA-E2-A10A-01A	3.36712	0	1.34217	low
TCGA-E2-A10B-01A	3.12603	0	1.29016	low
TCGA-E2-A10C-01A	3.34247	0	2.20292	high
TCGA-E2-A10E-01A	2.36986	0	1.61056	high
TCGA-E2-A10F-01A	2.40548	0	1.05615	low
TCGA-E2-A14N-01A	3.92877	0	1.41461	high
TCGA-E2-A14O-01A	3.72329	0	1.16517	low
TCGA-E2-A14P-01A	3.4137	0	1.16025	low
TCGA-E2-A14Q-01A	3.1863	0	1.22558	low
TCGA-E2-A14R-01A	3.21644	0	1.51878	high
TCGA-E2-A14S-01A	2.76438	0	0.949974	low
TCGA-E2-A14T-01A	6.33151	0	1.44939	high
TCGA-E2-A14U-01A	3.61096	0	1.15568	low
TCGA-E2-A14V-01A	2.85479	0	2.07292	high
TCGA-E2-A14X-01A	2.66301	0	1.65672	high
TCGA-E2-A14Y-01A	5.77808	0	2.23417	high
TCGA-E2-A14Z-01A	1.54247	1	1.48134	high
TCGA-E2-A150-01A	5.30137	0	0.944562	low
TCGA-E2-A152-01A	5.83014	0	2.06216	high
TCGA-E2-A153-01A	1.93699	0	1.51557	high
TCGA-E2-A154-01A	1.61918	0	1.51623	high
TCGA-E2-A155-01A	1.75342	0	1.95164	high
TCGA-E2-A156-01A	1.98904	0	1.41694	high
TCGA-E2-A158-01A	1.23288	0	1.27664	low
TCGA-E2-A159-01A	2.08767	0	1.31539	low
TCGA-E2-A15A-01A	1.94521	0	1.3014	low
TCGA-E2-A15C-01A	1.90137	0	1.7594	high
TCGA-E2-A15D-01A	1.4411	0	2.14401	high
TCGA-E2-A15E-01A	1.72603	0	1.4931	high
TCGA-E2-A15F-01A	1.80274	0	1.25288	low
TCGA-E2-A15G-01A	1.51781	0	1.71996	high
TCGA-E2-A15H-01A	1.07671	0	1.23856	low
TCGA-E2-A15I-01A	4.63562	0	1.54177	high
TCGA-E2-A15J-01A	4.49315	0	1.48599	high
TCGA-E2-A15K-01A	0.753425	0	1.2683	low
TCGA-E2-A15L-01A	1.71507	0	2.1283	high
TCGA-E2-A15M-01A	0.920548	1	1.29164	low
TCGA-E2-A15O-01A	4.23288	0	1.08944	low
TCGA-E2-A15P-01A	1.63014	0	1.53645	high
TCGA-E2-A15R-01A	4.74521	0	1.77048	high
TCGA-E2-A15S-01A	1.1726	0	2.07494	high
TCGA-E2-A15T-01A	4.28219	0	1.00003	low
TCGA-E2-A1AZ-01A	6.38082	0	1.6488	high
TCGA-E2-A1B0-01A	4.46849	0	1.90216	high
TCGA-E2-A1B1-01A	7.26849	0	1.20589	low
TCGA-E2-A1B4-01A	2.75068	1	1.85476	high
TCGA-E2-A1B5-01A	2.69589	0	1.17138	low
TCGA-E2-A1B6-01A	2.37534	0	1.37235	high
TCGA-E2-A1BC-01A	1.3726	0	1.89918	high
TCGA-E2-A1BD-01A	3.10411	0	1.42158	high
TCGA-E2-A1IE-01A	6.47123	0	0.691252	low
TCGA-E2-A1IF-01A	3.11781	0	1.09205	low
TCGA-E2-A1IG-01A	5.86301	0	1.37507	high
TCGA-E2-A1IH-01A	2.81096	0	1.08634	low
TCGA-E2-A1II-01A	2.80822	0	1.69032	high
TCGA-E2-A1IJ-01A	2.36986	0	1.40877	high
TCGA-E2-A1IK-01A	4.93151	0	1.1517	low
TCGA-E2-A1IL-01A	0.323288	0	1.17489	low
TCGA-E2-A1IN-01A	1.84932	0	1.3038	low
TCGA-E2-A1IO-01A	5.08219	0	1.19476	low
TCGA-E2-A1IU-01A	0.923288	0	1.59942	high
TCGA-E2-A1L6-01A	4.51507	0	1.05437	low
TCGA-E2-A1L7-01A	5.03014	0	1.64893	high
TCGA-E2-A1L8-01A	6.13699	0	1.36409	low
TCGA-E2-A1L9-01A	1.63836	0	1.28059	low
TCGA-E2-A1LA-01A	2.04932	0	1.13355	low
TCGA-E2-A1LB-01A	6.31781	0	2.06451	high
TCGA-E2-A1LE-01A	2.40822	1	1.71927	high
TCGA-E2-A1LG-01A	4.1726	0	1.8691	high
TCGA-E2-A1LH-01A	8.89589	0	1.45734	high
TCGA-E2-A1LI-01A	8.55068	0	1.57599	high
TCGA-E2-A1LK-01A	0.728767	1	2.33184	high
TCGA-E2-A1LL-01A	3.5863	0	2.02373	high
TCGA-E2-A1LS-01A	4.39452	0	-0.0908254	low
TCGA-E2-A2P5-01A	2.24932	1	1.69755	high
TCGA-E2-A2P6-01A	2.87945	0	1.40699	high
TCGA-E2-A3DX-01A	3.63014	0	1.25196	low
TCGA-E2-A56Z-01A	0.690411	0	1.36734	low
TCGA-E2-A570-01A	2.55068	0	1.62073	high
TCGA-E2-A572-01A	3.30959	0	1.346	low
TCGA-E2-A573-01A	2.90959	0	1.47677	high
TCGA-E2-A574-01A	3.23014	0	2.28064	high
TCGA-E2-A576-01A	2.85753	0	1.44116	high
TCGA-E2-A9RU-01A	1.47397	0	1.19505	low
TCGA-E9-A1N3-01A	2.90137	0	1.57571	high
TCGA-E9-A1N4-01A	2.73973	0	1.20929	low
TCGA-E9-A1N5-01A	3.06849	0	0.751549	low
TCGA-E9-A1N6-01A	1.85753	1	1.71506	high
TCGA-E9-A1N8-01A	2.84658	0	2.66346	high
TCGA-E9-A1N9-01A	3.01644	0	1.93002	high
TCGA-E9-A1NA-01A	3.04658	0	1.38744	high
TCGA-E9-A1NC-01A	3.29589	0	0.770215	low
TCGA-E9-A1ND-01A	3.46849	0	0.9721	low
TCGA-E9-A1NE-01A	2.98082	0	0.877581	low
TCGA-E9-A1NF-01A	2.93699	1	1.40182	high
TCGA-E9-A1NG-01A	2.15342	1	1.72344	high
TCGA-E9-A1NH-01A	1.57808	0	1.33219	low
TCGA-E9-A1NI-01A	0.821918	0	1.55616	high
TCGA-E9-A1QZ-01A	2.06849	0	1.11464	low
TCGA-E9-A1R0-01A	2.35616	0	0.921516	low
TCGA-E9-A1R2-01A	2.91233	0	0.824433	low
TCGA-E9-A1R3-01A	0.213699	0	1.52993	high
TCGA-E9-A1R4-01A	0.509589	0	1.62916	high
TCGA-E9-A1R5-01A	0.252055	0	1.75132	high
TCGA-E9-A1R6-01A	0.928767	0	1.10356	low
TCGA-E9-A1R7-01A	4.01918	0	1.1056	low
TCGA-E9-A1RA-01A	3.75068	0	1.5313	high
TCGA-E9-A1RB-01A	2.67397	1	1.53365	high
TCGA-E9-A1RC-01A	3.35342	0	1.71072	high
TCGA-E9-A1RD-01A	0.0931507	0	1.42086	high
TCGA-E9-A1RE-01A	3.88767	0	1.58474	high
TCGA-E9-A1RF-01A	0.547945	0	1.52113	high
TCGA-E9-A1RG-01A	1.7726	0	1.93844	high
TCGA-E9-A1RH-01A	3.88219	0	1.46579	high
TCGA-E9-A1RI-01A	3.96986	0	1.28096	low
TCGA-E9-A226-01A	2.87123	1	1.53913	high
TCGA-E9-A227-01A	2.67123	0	1.11256	low
TCGA-E9-A228-01A	3.52055	0	0.497149	low
TCGA-E9-A229-01A	3.14521	0	1.15067	low
TCGA-E9-A22A-01A	3.25753	0	1.1529	low
TCGA-E9-A22B-01A	3.19726	0	0.397763	low
TCGA-E9-A22D-01A	3.41918	0	0.880292	low
TCGA-E9-A22E-01A	3.47671	0	1.31836	low
TCGA-E9-A22G-01A	3.39452	0	1.72359	high
TCGA-E9-A22H-01A	3.37534	0	1.08122	low
TCGA-E9-A243-01A	1.67671	0	1.51359	high
TCGA-E9-A244-01A	0.0575342	0	2.00489	high
TCGA-E9-A247-01A	3.24932	0	0.87827	low
TCGA-E9-A248-01A	0.161644	0	1.62662	high
TCGA-E9-A249-01A	0.594521	0	1.31799	low
TCGA-E9-A24A-01A	2.04658	0	1.0336	low
TCGA-E9-A295-01A	1.0274	0	1.74374	high
TCGA-E9-A2JS-01A	2.47671	1	1.87989	high
TCGA-E9-A2JT-01A	0.789041	0	1.02506	low
TCGA-E9-A3HO-01A	3.1726	0	1.1635	low
TCGA-E9-A3Q9-01A	2.74247	0	1.44917	high
TCGA-E9-A3QA-01A	2.51507	0	1.90619	high
TCGA-E9-A3X8-01A	2.53699	0	1.04219	low
TCGA-E9-A54X-01A	1.99178	0	1.63149	high
TCGA-E9-A54Y-01A	1.9863	0	1.35801	low
TCGA-E9-A5FK-01A	2.22466	0	0.864496	low
TCGA-E9-A5FL-01A	0.0657534	0	1.56918	high
TCGA-E9-A5UO-01A	2.15068	0	0.40352	low
TCGA-E9-A5UP-01A	2.2	0	1.44857	high
TCGA-E9-A6HE-01A	2.32055	0	1.26749	low
TCGA-EW-A1IW-01A	1.01644	0	1.39815	high
TCGA-EW-A1IX-01A	3.30959	0	1.24334	low
TCGA-EW-A1IY-01A	0.706849	0	0.304788	low
TCGA-EW-A1IZ-01A	1.51781	0	1.1851	low
TCGA-EW-A1J1-01A	1.57534	0	0.678375	low
TCGA-EW-A1J2-01A	1.10411	0	1.26269	low
TCGA-EW-A1J3-01A	1.38082	0	0.572868	low
TCGA-EW-A1J5-01A	1.30685	0	1.22007	low
TCGA-EW-A1J6-01A	2.39726	0	0.751675	low
TCGA-EW-A1OV-01A	2.16164	0	0.889702	low
TCGA-EW-A1OW-01A	1.90137	0	1.03456	low
TCGA-EW-A1OX-01A	2.49589	0	1.45278	high
TCGA-EW-A1OY-01A	2.48767	0	1.41726	high
TCGA-EW-A1OZ-01A	3.36712	0	1.93245	high
TCGA-EW-A1P0-01A	3.4274	0	1.4643	high
TCGA-EW-A1P1-01A	3.31507	0	1.45799	high
TCGA-EW-A1P3-01A	4.4137	0	1.40127	high
TCGA-EW-A1P4-01A	2.48493	0	1.79638	high
TCGA-EW-A1P5-01A	1.92603	0	1.08796	low
TCGA-EW-A1P6-01A	1.53973	0	1.49567	high
TCGA-EW-A1P7-01A	2.50685	0	1.9255	high
TCGA-EW-A1P8-01A	0.654795	1	2.21758	high
TCGA-EW-A1PA-01A	1.57534	0	1.20963	low
TCGA-EW-A1PB-01A	1.66575	0	1.09019	low
TCGA-EW-A1PC-01B	0.512329	0	1.49997	high
TCGA-EW-A1PE-01A	0.876712	0	1.04	low
TCGA-EW-A1PF-01A	1.20274	0	1.34878	low
TCGA-EW-A1PG-01A	2.87945	0	1.20576	low
TCGA-EW-A1PH-01A	1.66301	0	2.10354	high
TCGA-EW-A2FR-01A	4.58356	0	1.81499	high
TCGA-EW-A2FS-01A	4.39452	0	1.28459	low
TCGA-EW-A2FV-01A	2.1589	0	1.29167	low
TCGA-EW-A2FW-01A	1.8411	0	1.19318	low
TCGA-EW-A3E8-01B	2.83562	0	0.93653	low
TCGA-EW-A3U0-01A	1.45753	0	1.56885	high
TCGA-EW-A423-01A	1.46027	0	1.48801	high
TCGA-EW-A424-01A	1.9589	0	1.34926	low
TCGA-EW-A6S9-01A	1.26849	0	1.34038	low
TCGA-EW-A6SB-01A	2.08219	0	1.38721	high
TCGA-EW-A6SC-01A	2.60822	0	1.33574	low
TCGA-EW-A6SD-01A	2.76712	0	2.08054	high
TCGA-GI-A2C8-01A	0.616438	0	1.94087	high
TCGA-GI-A2C9-01A	9.15616	0	1.45107	high
TCGA-GM-A2D9-01A	4.96438	1	1.59815	high
TCGA-GM-A2DA-01A	18.063	1	1.35272	low
TCGA-GM-A2DB-01A	6.59178	0	1.65783	high
TCGA-GM-A2DC-01A	6.94521	0	0.921689	low
TCGA-GM-A2DD-01A	6.25205	0	1.46232	high
TCGA-GM-A2DF-01A	5.90411	0	1.28658	low
TCGA-GM-A2DH-01A	6.00822	0	1.48485	high
TCGA-GM-A2DI-01A	7.09589	0	1.10399	low
TCGA-GM-A2DK-01A	7.24658	0	0.615271	low
TCGA-GM-A2DL-01A	9.6411	0	1.56049	high
TCGA-GM-A2DM-01A	8.83836	0	1.18233	low
TCGA-GM-A2DN-01A	8.46849	0	0.369433	low
TCGA-GM-A2DO-01A	7.11233	0	0.383454	low
TCGA-GM-A3NW-01A	9.20822	0	1.0324	low
TCGA-GM-A3NY-01A	3.18356	0	1.09991	low
TCGA-GM-A3XG-01A	3.64384	0	1.01279	low
TCGA-GM-A3XL-01A	5.77534	0	1.15556	low
TCGA-GM-A3XN-01A	5.53151	0	1.21366	low
TCGA-GM-A4E0-01A	6.00274	0	1.45584	high
TCGA-GM-A5PV-01A	1.12877	0	1.04198	low
TCGA-GM-A5PX-01A	1.50959	0	1.58979	high
TCGA-HN-A2NL-01A	0.216438	0	1.75257	high
TCGA-HN-A2OB-01A	5.20548	1	0.848998	low
TCGA-JL-A3YW-01A	0.986301	0	1.57093	high
TCGA-JL-A3YX-01A	0.964384	0	1.7142	high
TCGA-LD-A66U-01A	1.76986	0	0.966837	low
TCGA-LD-A74U-01A	1.10137	0	1.0129	low
TCGA-LD-A7W5-01A	0.591781	0	1.26545	low
TCGA-LD-A7W6-01A	1.10685	0	0.928247	low
TCGA-LD-A9QF-01A	0.884932	0	0.949963	low
TCGA-LL-A440-01A	2.07945	0	0.781616	low
TCGA-LL-A441-01A	2.72877	0	1.38857	high
TCGA-LL-A442-01A	2.43562	0	1.47392	high
TCGA-LL-A50Y-01A	2.08767	0	1.09316	low
TCGA-LL-A5YL-01A	1.42192	0	1.5396	high
TCGA-LL-A5YM-01A	1.27671	0	1.19515	low
TCGA-LL-A5YN-01A	1.22466	0	1.53181	high
TCGA-LL-A5YO-01A	1.20548	0	1.11716	low
TCGA-LL-A5YP-01A	1.23288	0	1.70893	high
TCGA-LL-A6FP-01A	1.85479	0	2.14997	high
TCGA-LL-A6FQ-01A	0.219178	0	0.956117	low
TCGA-LL-A6FR-01A	1.33973	0	2.54566	high
TCGA-LL-A73Y-01A	1.30685	0	1.57603	high
TCGA-LL-A73Z-01A	0.621918	1	1.23849	low
TCGA-LL-A740-01A	1.20822	0	1.76068	high
TCGA-LL-A7SZ-01A	1.6274	0	1.6899	high
TCGA-LL-A7T0-01A	1.03014	0	1.17124	low
TCGA-LL-A8F5-01A	1.63288	0	2.11193	high
TCGA-LL-A9Q3-01A	1.45753	0	1.97478	high
TCGA-LQ-A4E4-01A	2.32603	0	1.09417	low
TCGA-MS-A51U-01A	1.86575	0	1.23418	low
TCGA-OK-A5Q2-01A	0.175342	0	1.28895	low
TCGA-OL-A5D6-01A	3.02466	1	2.16342	high
TCGA-OL-A5D7-01A	4.87671	0	1.72633	high
TCGA-OL-A5D8-01A	2.66575	0	0.653004	low
TCGA-OL-A5DA-01A	4.88493	0	1.39498	high
TCGA-OL-A5RU-01A	3.33973	0	1.26349	low
TCGA-OL-A5RV-01A	2.90959	0	1.0784	low
TCGA-OL-A5RW-01A	3.03014	0	2.43983	high
TCGA-OL-A5RX-01A	2.40548	0	0.722575	low
TCGA-OL-A5RY-01A	2.06027	0	1.19376	low
TCGA-OL-A5RZ-01A	1.86027	0	2.0971	high
TCGA-OL-A5S0-01A	1.69863	0	2.24066	high
TCGA-OL-A66I-01A	1.95616	0	1.83396	high
TCGA-OL-A66J-01A	5.46849	0	1.6282	high
TCGA-OL-A66K-01A	3.49315	1	1.30568	low
TCGA-OL-A66L-01A	3.56438	0	1.43482	high
TCGA-OL-A66N-01A	2.16986	0	1.80745	high
TCGA-OL-A66O-01A	1.44658	0	0.838196	low
TCGA-OL-A66P-01A	1.1726	0	1.62939	high
TCGA-OL-A6VO-01A	2.35068	0	1.68338	high
TCGA-OL-A6VQ-01A	1.64384	0	1.12527	low
TCGA-OL-A6VR-01A	3.34247	0	0.862207	low
TCGA-OL-A97C-01A	0.742466	0	1.44513	high
TCGA-PE-A5DC-01A	3.91781	1	1.64631	high
TCGA-PE-A5DD-01A	5.35068	0	1.29179	low
TCGA-PE-A5DE-01A	7.24658	0	1.07338	low
TCGA-PL-A8LX-01A	0.0136986	0	1.95921	high
TCGA-PL-A8LY-01A	0.0219178	0	0.302573	low
TCGA-PL-A8LZ-01A	0.827397	0	1.08829	low
TCGA-S3-A6ZF-01A	1.56712	0	2.08651	high
TCGA-S3-A6ZG-01A	1.53973	0	1.03993	low
TCGA-S3-A6ZH-01A	1.75616	0	1.64704	high
TCGA-S3-AA0Z-01A	1.72329	0	1.98294	high
TCGA-S3-AA10-01A	1.60548	0	1.21632	low
TCGA-S3-AA11-01A	1.15342	0	0.979817	low
TCGA-S3-AA12-01A	1.5726	0	1.05511	low
TCGA-S3-AA14-01A	1.44932	0	1.28535	low
TCGA-S3-AA15-01A	1.43836	0	1.74866	high
TCGA-S3-AA17-01A	1.16164	0	1.48983	high
TCGA-UL-AAZ6-01A	1.41918	0	1.7113	high
TCGA-UU-A93S-01A	0.317808	1	2.25938	high
TCGA-V7-A7HQ-01A	5.56986	0	1.45244	high
TCGA-W8-A86G-01A	0.950685	0	0.676014	low
TCGA-WT-AB41-01A	4.4137	0	1.07931	low
TCGA-WT-AB44-01A	2.41918	0	1.60868	high
TCGA-XX-A899-01A	1.27945	0	1.58106	high
TCGA-XX-A89A-01A	1.33699	0	1.29184	low
TCGA-Z7-A8R5-01A	9.00548	0	1.34514	low
TCGA-Z7-A8R6-01A	8.92055	0	1.55195	high
