# Supplementary material for: Comprehensive evaluation of breast cancer immunotherapy and tumor microenvironment characterization based on interleukin genes-related risk model
Source: Sci Rep. 2022 Nov 28;12:20524. doi: 10.1038/s41598-022-25059-8 (PMC9705306; doi:10.1038/s41598-022-25059-8)
Supplement: Supplementary file 10 — Supplementary Table S5. [file 41598_2022_25059_MOESM10_ESM.xlsx]

## Sheet: GSE22219
	time	status	risk score	group
GSM553184	10	0	1.08256	high
GSM553185	10	0	0.627188	low
GSM553186	10	0	0.989266	high
GSM553187	2.03562	1	0.92176	high
GSM553188	10	0	0.794713	low
GSM553189	4.48767	1	1.09721	high
GSM553190	1.1589	1	1.04367	high
GSM553191	10	0	0.938618	high
GSM553192	0.394521	1	1.12181	high
GSM553193	10	0	0.776563	low
GSM553194	10	0	0.79135	low
GSM553195	6.07397	1	0.739792	low
GSM553196	10	0	0.657229	low
GSM553197	10	0	1.17481	high
GSM553198	10	0	1.01876	high
GSM553199	0.769863	1	1.36032	high
GSM553200	10	0	0.768441	low
GSM553201	3.56438	1	1.03749	high
GSM553202	4.15342	1	0.955652	high
GSM553203	10	0	1.16935	high
GSM553204	10	0	0.792112	low
GSM553205	1.30959	1	0.976849	high
GSM553206	10	0	0.763806	low
GSM553207	10	0	0.832615	high
GSM553208	4.25479	1	0.905427	high
GSM553209	10	0	0.962667	high
GSM553210	2.59452	1	0.891993	high
GSM553211	10	0	0.953006	high
GSM553212	10	0	0.778494	low
GSM553213	10	0	0.907198	high
GSM553214	8.25753	1	0.94065	high
GSM553215	10	0	0.797287	low
GSM553216	7.20822	1	0.954111	high
GSM553217	10	0	1.10453	high
GSM553218	7.29041	1	0.975632	high
GSM553219	10	0	1.22193	high
GSM553220	10	0	1.26891	high
GSM553221	10	0	1.07808	high
GSM553222	10	0	1.36878	high
GSM553223	10	0	0.858931	high
GSM553224	10	0	1.04333	high
GSM553225	5.27397	1	1.03563	high
GSM553226	2.56438	1	0.986405	high
GSM553227	10	0	1.19156	high
GSM553228	10	0	0.792362	low
GSM553229	10	0	0.0165951	low
GSM553230	7.07397	1	0.522898	low
GSM553231	8.38904	1	0.485271	low
GSM553232	2.61644	1	1.10998	high
GSM553233	10	0	0.663418	low
GSM553234	10	0	1.16113	high
GSM553235	7.36164	1	0.917452	high
GSM553236	10	0	0.797625	low
GSM553237	10	0	0.785868	low
GSM553238	10	0	1.13285	high
GSM553239	4.14521	1	1.00043	high
GSM553240	10	0	1.05404	high
GSM553241	10	0	1.1248	high
GSM553242	10	0	0.632991	low
GSM553243	3.79178	1	1.08457	high
GSM553244	10	0	1.23971	high
GSM553245	1.70137	1	1.28701	high
GSM553246	10	0	1.04205	high
GSM553247	10	0	1.04028	high
GSM553248	5.23014	1	0.956946	high
GSM553249	6.27671	0	1.05096	high
GSM553250	1.44932	1	1.02732	high
GSM553251	10	0	0.875097	high
GSM553252	2.84658	1	0.709542	low
GSM553253	10	0	1.00089	high
GSM553254	6.60822	1	0.846045	high
GSM553255	3.67397	1	0.974145	high
GSM553256	10	0	1.08573	high
GSM553257	10	0	0.751787	low
GSM553258	10	0	1.03321	high
GSM553259	10	0	0.902442	high
GSM553260	10	0	0.924281	high
GSM553261	3.45205	1	1.4905	high
GSM553262	4.2411	1	1.26225	high
GSM553263	10	0	1.1552	high
GSM553264	6.28767	1	0.97365	high
GSM553265	2.49041	1	0.830455	high
GSM553266	10	0	0.880339	high
GSM553267	10	0	0.826671	low
GSM553268	9.91507	1	0.670136	low
GSM553269	5.49315	1	0.521719	low
GSM553270	10	0	0.719223	low
GSM553271	5.86575	1	1.22823	high
GSM553272	10	0	0.926474	high
GSM553273	10	0	0.871542	high
GSM553274	10	0	0.779265	low
GSM553275	10	0	0.928283	high
GSM553276	3.27671	1	0.870523	high
GSM553277	1.50411	1	0.659982	low
GSM553278	10	0	1.05255	high
GSM553279	10	0	0.694531	low
GSM553280	10	0	0.738981	low
GSM553281	10	0	0.713097	low
GSM553282	10	0	0.774272	low
GSM553283	10	0	0.887326	high
GSM553284	10	0	0.996431	high
GSM553285	10	0	0.923667	high
GSM553286	9.2274	1	0.771087	low
GSM553287	10	0	0.975371	high
GSM553288	10	0	0.799114	low
GSM553289	10	0	0.827604	low
GSM553290	8.18082	1	1.17635	high
GSM553291	5.38082	1	1.0233	high
GSM553292	10	0	1.1099	high
GSM553293	10	0	0.781549	low
GSM553294	10	0	0.821701	low
GSM553295	8.68767	1	0.794479	low
GSM553296	10	0	0.594497	low
GSM553297	4.27397	1	0.997001	high
GSM553298	1.76712	1	1.12664	high
GSM553299	10	0	0.735808	low
GSM553300	10	0	0.762254	low
GSM553301	5.19178	1	0.628537	low
GSM553302	2.24932	1	1.17009	high
GSM553303	4.66849	1	0.979571	high
GSM553304	10	0	0.884376	high
GSM553305	10	0	0.866568	high
GSM553306	4.15342	1	0.86453	high
GSM553307	10	0	0.766589	low
GSM553308	6.10685	1	0.64799	low
GSM553309	0.794521	1	0.840057	high
GSM553310	2.81918	1	0.841691	high
GSM553311	10	0	1.07153	high
GSM553312	10	0	1.11333	high
GSM553313	10	0	1.03762	high
GSM553314	10	0	0.794838	low
GSM553315	10	0	0.735526	low
GSM553316	6.98356	1	0.804453	low
GSM553317	10	0	0.686141	low
GSM553318	10	0	0.859666	high
GSM553319	10	0	0.687515	low
GSM553320	2.3863	1	0.696722	low
GSM553321	2.66301	1	1.09229	high
GSM553322	10	0	1.13176	high
GSM553323	10	0	0.915217	high
GSM553324	10	0	0.831124	high
GSM553325	10	0	0.902195	high
GSM553326	5.87397	1	0.782835	low
GSM553327	7.02466	1	0.91511	high
GSM553328	2.50137	1	0.919723	high
GSM553329	10	0	0.945082	high
GSM553330	10	0	0.702378	low
GSM553331	1.33699	1	1.2329	high
GSM553332	9.36438	0	0.706301	low
GSM553333	4.59452	1	0.901587	high
GSM553334	10	0	1.05065	high
GSM553335	1.73425	1	0.795626	low
GSM553336	8.10959	1	0.830053	high
GSM553337	10	0	0.844966	high
GSM553338	3.30137	1	0.823202	low
GSM553339	10	0	0.4481	low
GSM553340	10	0	1.13616	high
GSM553341	10	0	0.811743	low
GSM553342	0.816438	1	1.01053	high
GSM553343	10	0	0.773817	low
GSM553344	1.16438	1	0.959132	high
GSM553345	10	0	0.754114	low
GSM553346	10	0	0.880361	high
GSM553347	3.57808	1	0.931817	high
GSM553348	10	0	0.716332	low
GSM553349	10	0	0.990594	high
GSM553350	10	0	0.908512	high
GSM553351	10	0	1.00458	high
GSM553352	4.37808	1	0.845239	high
GSM553353	8.36712	1	1.1683	high
GSM553354	10	0	0.903027	high
GSM553355	10	0	1.03093	high
GSM553356	10	0	0.812969	low
GSM553357	10	0	1.23426	high
GSM553358	8.2137	1	0.80184	low
GSM553359	10	0	0.694219	low
GSM553360	10	0	1.13833	high
GSM553361	4.43836	1	0.837028	high
GSM553362	10	0	0.549549	low
GSM553363	3.11233	1	0.982405	high
GSM553364	1.96986	1	0.910534	high
GSM553365	10	0	0.811913	low
GSM553366	10	0	1.06355	high
GSM553367	10	0	1.28049	high
GSM553368	10	0	0.735417	low
GSM553369	0.410959	1	0.982189	high
GSM553370	10	0	0.873237	high
GSM553371	1.81918	1	0.88453	high
GSM553372	3.75342	1	1.11683	high
GSM553373	10	0	0.714369	low
GSM553374	1.74795	1	0.883327	high
GSM553375	10	0	0.930358	high
GSM553376	10	0	0.724088	low
GSM553377	8.6274	1	0.751265	low
GSM553378	5.78356	1	0.645069	low
GSM553379	10	0	0.447775	low
GSM553380	10	0	0.6232	low
GSM553381	5.10959	1	0.783148	low
GSM553382	10	0	0.638341	low
GSM553383	10	0	0.57602	low
GSM553384	10	0	0.923802	high
GSM553385	8.12603	1	1.07658	high
GSM553386	10	0	1.08755	high
GSM553387	10	0	0.591987	low
GSM553388	10	0	0.844628	high
GSM553389	2.27671	1	0.862107	high
GSM553390	7.06301	1	0.854895	high
GSM553391	3.92603	1	0.799068	low
GSM553392	10	0	0.902451	high
GSM553393	10	0	0.936338	high
GSM553394	0.709589	1	0.789714	low
GSM553395	10	0	0.918324	high
GSM553396	10	0	0.692286	low
GSM553397	10	0	0.78329	low
GSM553398	10	0	0.690766	low
GSM553399	10	0	0.705001	low
