# Supplementary material for: Comprehensive evaluation of breast cancer immunotherapy and tumor microenvironment characterization based on interleukin genes-related risk model
Source: Sci Rep. 2022 Nov 28;12:20524. doi: 10.1038/s41598-022-25059-8 (PMC9705306; doi:10.1038/s41598-022-25059-8)
Supplement: Supplementary file 12 — Supplementary Table S7. [file 41598_2022_25059_MOESM12_ESM.xlsx]

## Sheet: GSE21653
	time	status	risk score	group
GSM540108	2.00167	1	0.667893	low
GSM540109	1.35833	1	0.589164	low
GSM540110	1.6375	1	0.389885	low
GSM540111	4.84583	1	1.21876	high
GSM540112	2.385	1	0.718321	low
GSM540113	0.824167	1	0.95437	high
GSM540114	0.619167	1	1.05349	high
GSM540115	15.7567	0	1.03945	high
GSM540116	3.46917	0	0.762283	low
GSM540117	3.03667	1	1.3579	high
GSM540118	8.835	0	0.781284	low
GSM540119	0.988333	1	0.918856	high
GSM540120	11.8792	0	0.953263	high
GSM540121	10.8692	0	1.10123	high
GSM540122	1.22667	1	1.09388	high
GSM540124	1.21	1	1.00088	high
GSM540125	3.27417	0	0.962159	high
GSM540126	2.5925	0	0.867803	low
GSM540127	1.81833	1	1.25466	high
GSM540128	12.5175	0	0.769587	low
GSM540129	12.6625	0	0.692529	low
GSM540130	9.71417	0	0.669113	low
GSM540131	13.84	0	0.962514	high
GSM540132	3.06083	0	0.970315	high
GSM540133	12.5692	0	0.730908	low
GSM540134	13.3967	0	0.723496	low
GSM540135	13.12	0	1.00033	high
GSM540136	8.96917	0	0.842976	low
GSM540137	11.0525	0	0.724226	low
GSM540138	0.936667	1	1.74302	high
GSM540139	11.8333	0	0.404876	low
GSM540140	0.911667	1	1.31777	high
GSM540141	5.76083	0	0.406771	low
GSM540142	8.27917	0	0.777469	low
GSM540143	6.72167	0	0.672818	low
GSM540144	8.09	0	1.00963	high
GSM540145	5.90583	0	0.865791	low
GSM540146	2.66917	1	0.995128	high
GSM540147	0.928333	0	0.57479	low
GSM540148	6.46167	1	0.870523	low
GSM540149	11.6958	0	0.467705	low
GSM540150	11.2525	0	0.764094	low
GSM540151	7.87917	0	0.868699	low
GSM540152	4.35833	1	0.888927	low
GSM540153	5.50333	0	0.720161	low
GSM540154	11.2692	0	0.753595	low
GSM540155	3.50417	1	0.429182	low
GSM540156	1.725	1	1.08508	high
GSM540157	3.08	1	0.814319	low
GSM540158	10.4808	0	0.703421	low
GSM540159	10.7842	0	0.847632	low
GSM540160	10.9758	0	1.13181	high
GSM540161	2.18167	1	0.821053	low
GSM540162	2.14667	1	1.10253	high
GSM540163	7.8875	0	0.833892	low
GSM540164	10.045	0	1.11523	high
GSM540165	2.62583	1	0.443581	low
GSM540166	7.5125	0	0.621235	low
GSM540167	4.6	1	0.957524	high
GSM540168	2.59833	1	1.03405	high
GSM540169	5.51917	1	0.655733	low
GSM540170	0.895	1	1.07991	high
GSM540171	7.18667	0	0.713458	low
GSM540172	2.33	1	1.01037	high
GSM540173	10.1217	0	0.598792	low
GSM540174	9.27583	0	0.936636	high
GSM540175	10.0642	0	0.961046	high
GSM540176	1.86417	1	1.3372	high
GSM540177	3.66083	1	0.899515	low
GSM540178	3.54	0	0.990719	high
GSM540179	7.09417	0	1.00428	high
GSM540180	7.95333	1	0.930356	high
GSM540181	9.48083	0	0.704553	low
GSM540182	5.73333	0	1.06698	high
GSM540183	0.766667	1	1.32055	high
GSM540184	7.66083	0	0.832326	low
GSM540185	4.61917	1	0.928139	high
GSM540186	2.03167	0	1.25974	high
GSM540187	5.815	0	0.979201	high
GSM540188	9.63417	0	0.899277	low
GSM540189	9.93833	0	0.909545	low
GSM540190	9.83167	0	0.763585	low
GSM540191	1.895	0	0.818185	low
GSM540192	6.2125	0	0.916613	low
GSM540193	5.61833	0	0.907678	low
GSM540194	9.56333	0	0.887686	low
GSM540195	9.16083	0	0.644101	low
GSM540196	2.3625	1	1.14608	high
GSM540197	7.47667	0	0.702871	low
GSM540198	7.14333	0	0.775145	low
GSM540199	2.92417	1	0.881883	low
GSM540200	1.28417	0	0.64573	low
GSM540201	2.00417	1	0.561692	low
GSM540202	5.30333	0	1.01078	high
GSM540203	6.1575	0	0.85087	low
GSM540204	9.295	0	0.8272	low
GSM540205	2.55167	0	0.960198	high
GSM540206	4.27667	0	1.16889	high
GSM540207	2.13	1	0.693479	low
GSM540208	6.69667	0	0.880212	low
GSM540209	9.16667	0	1.23435	high
GSM540210	8.71417	0	1.12942	high
GSM540211	8.345	0	0.997313	high
GSM540212	7.46583	0	0.999663	high
GSM540213	5.54167	1	0.823285	low
GSM540214	5.19083	0	1.12566	high
GSM540215	8.46	0	0.853322	low
GSM540216	4.4625	0	1.18704	high
GSM540217	5.84	0	0.644069	low
GSM540218	8.62167	0	0.800683	low
GSM540219	8.94167	0	1.07396	high
GSM540220	4.67083	0	0.780232	low
GSM540221	3.27167	1	0.917034	high
GSM540222	6.42333	0	1.19154	high
GSM540223	8.93667	0	0.760351	low
GSM540224	8.56167	0	0.782915	low
GSM540225	7.69917	0	0.734426	low
GSM540226	6.13583	0	0.703763	low
GSM540227	8.12833	0	0.772176	low
GSM540228	4.28167	0	0.839257	low
GSM540229	7.86	0	0.823883	low
GSM540230	5.0375	0	0.667861	low
GSM540231	4.2875	0	0.523328	low
GSM540232	5.73	0	0.900739	low
GSM540233	7.80583	0	0.940607	high
GSM540234	8.35583	0	0.893368	low
GSM540235	5.24	1	1.01245	high
GSM540236	8.13667	0	1.25283	high
GSM540237	5.065	0	0.939993	high
GSM540238	1.45417	1	1.13613	high
GSM540239	8.30083	0	0.964073	high
GSM540240	7.83833	0	0.755566	low
GSM540241	6.335	1	0.652586	low
GSM540242	4.14	0	0.837734	low
GSM540243	4.44667	1	0.99013	high
GSM540244	7.95333	0	0.838944	low
GSM540245	7.11	0	0.838657	low
GSM540246	3.075	1	0.806498	low
GSM540247	3.87667	0	0.780833	low
GSM540248	4.07667	0	1.34204	high
GSM540249	7.95083	0	1.0824	high
GSM540250	8.01333	0	1.00371	high
GSM540251	7.47417	0	1.10587	high
GSM540252	3.37	1	0.965043	high
GSM540253	2.34083	1	0.936103	high
GSM540254	3.75667	0	1.33695	high
GSM540255	0.4575	0	1.08921	high
GSM540256	5.65667	0	1.1185	high
GSM540257	6.7075	0	0.876446	low
GSM540258	5.5825	0	0.850684	low
GSM540259	6.84167	0	0.952115	high
GSM540260	6.99833	0	1.01464	high
GSM540261	5.16917	0	1.23642	high
GSM540262	4.49833	0	1.17296	high
GSM540263	4.8625	0	0.62691	low
GSM540264	3.92917	0	0.907847	low
GSM540265	4.865	0	1.0851	high
GSM540266	4.5725	0	0.898474	low
GSM540267	1.32	1	1.05211	high
GSM540268	4.07917	0	1.21979	high
GSM540269	3.64167	1	0.8428	low
GSM540270	4.25167	0	1.21977	high
GSM540271	5.51417	0	0.951776	high
GSM540272	4.3125	0	0.837977	low
GSM540274	0.955833	1	1.10848	high
GSM540275	4.96083	0	0.833756	low
GSM540276	1.11667	1	0.991485	high
GSM540277	4.92833	0	0.903315	low
GSM540278	1.88667	0	1.13437	high
GSM540279	4.9825	0	1.04847	high
GSM540280	4.88667	0	1.1048	high
GSM540281	4.3725	0	0.902699	low
GSM540282	4.78583	0	1.30196	high
GSM540283	4.75583	0	1.07219	high
GSM540284	4.55833	0	1.04845	high
GSM540285	4.7775	0	1.1281	high
GSM540286	3.57833	0	1.02083	high
GSM540287	2.95167	0	0.842024	low
GSM540288	4.32	0	0.981812	high
GSM540289	2.5625	0	1.17811	high
GSM540290	3.135	1	0.875655	low
GSM540291	3.41167	0	0.795883	low
GSM540292	2.97917	0	0.833513	low
GSM540293	2.80333	1	0.801948	low
GSM540294	2.36583	0	1.04403	high
GSM540295	2.73	0	0.477139	low
GSM540296	2.68833	0	0.862183	low
GSM540297	2.72167	0	1.22012	high
GSM540299	1.63417	0	0.789026	low
GSM540300	1.62333	0	1.12765	high
GSM540302	1.61667	1	0.105813	low
GSM540304	0.684167	0	1.03081	high
GSM540307	0.833333	0	1.35741	high
GSM540310	2.13333	0	1.16104	high
GSM540317	0.594167	0	0.810938	low
GSM540318	0.613333	0	0.824986	low
GSM540319	0.709167	0	0.476122	low
GSM540322	0.709167	0	0.854586	low
GSM540324	18.5242	0	0.829078	low
GSM540325	1.725	0	0.920188	high
GSM540326	9.48083	1	0.778371	low
GSM540327	14.2858	1	1.0621	high
GSM540328	2.735	1	1.10554	high
GSM540329	2.33833	1	0.916695	high
GSM540330	7.66083	1	1.03854	high
GSM540331	0.5175	1	1.01061	high
GSM540332	3.12667	1	0.98769	high
GSM540333	8.9525	1	0.958975	high
GSM540334	5.01833	1	1.20564	high
GSM540335	2.10833	1	0.938137	high
GSM540336	6.6175	1	1.03387	high
GSM540337	6.33	1	0.958165	high
GSM540338	2.6775	1	0.755602	low
GSM540339	2.5025	1	1.23932	high
GSM540340	4.23833	1	0.950011	high
GSM540341	3.55083	0	1.04617	high
GSM540342	7.4275	0	1.25628	high
GSM540343	1.035	1	1.17273	high
GSM540344	3.3925	1	1.06138	high
GSM540345	2.535	1	0.956039	high
GSM540346	1.88083	1	1.05384	high
GSM540347	2.28333	1	1.05105	high
GSM540348	7.76417	0	0.926563	high
GSM540349	1.47583	1	1.20862	high
GSM540350	0.279167	1	1.08505	high
GSM540351	3.00333	1	1.2331	high
GSM540352	5.19667	1	0.993569	high
GSM540353	4.1175	0	1.02908	high
GSM540354	4.55833	0	0.627229	low
GSM540355	1.17167	0	0.758615	low
GSM540356	4.53917	0	0.616518	low
GSM540357	4.59667	0	0.760494	low
GSM540358	3.485	0	0.973493	high
GSM540359	2.935	0	1.15596	high
GSM540360	3.12667	0	0.459106	low
GSM540361	3.14583	0	0.896794	low
GSM540362	2.97083	0	0.735562	low
GSM540363	2.565	0	1.04258	high
GSM540364	2.19	0	0.947243	high
GSM540365	2.26167	0	0.887135	low
GSM540366	1.16917	1	1.03983	high
GSM540367	1.9025	0	0.764024	low
GSM540368	0.615833	0	0.938851	high
GSM540369	0.675833	0	0.72276	low
GSM540370	0.645833	0	1.21344	high
GSM540371	1	1	1.17897	high
GSM540372	0.955833	0	1.10875	high
GSM540373	0.640833	0	1.07173	high
